# Supplementary material for: Experimental Evolution In Vivo To Identify Selective Pressures during Pneumococcal Colonization
Source: mSystems. 2020 May 12;5(3):e00352-20. doi: 10.1128/mSystems.00352-20 (PMC7219553; doi:10.1128/mSystems.00352-20)
Supplement: DATA SET S2 [file mSystems.00352-20-sd002.xlsx]

## Sheet: M1-M3 trajectories
Population	Population number	Trajectory	Chromosome	Position	Class	Mutation	Gene	Amino Acid	Class	Amino	Annotation	Distance	0	1	2	3	4	5	6	7	8	9	10
M3	1	29	1	1712340	SNP	C>A	accD	T213K(ACA>AAA)	Non		Acetylcoenzyme A carboxylase carboxyl transferase subunit beta		0	0	0	0	0	0	0.094	0	0.08	0.073
M1	1	12	1	860048	SNP	C>A	arnB<	R288L(CGC>CTC)	Non	R->L	UDP4amino4deoxyLarabinoseoxoglutarate aminotransferase		0	0	0	0	0	0	0	0.045	0.103	0.152	0.139
M1	1	11	1	764481	SNP	G>A	bglF_1<	I192I(ATC>ATT)	Syn	I->I	PTS system betaglucosidespecific EIIBCA component		0	0	0	0	0	0	0.023	0.019	0.037	0.048	0.034
M3	1	7	1	716227	SNP	G>T	bglK_1<	A168D(GCT>GAT)	Non	A->V	Betaglucoside kinase		0	0	0.021	0.158	0	0	0	0	0	0
M3	1	18	1	1137180	SNP	C>A	copA<	D584Y(GAT>TAT)	Non		putative copperimporting Ptype ATPase A			0	0	0.456	0.886	0.634	0.93	0.735	0.745	0.636
M1	1	26	1	1443392	SNP	C>T	dapE	F421F(TTC>TTT)	Syn	f-f	Succinyldiaminopimelate desuccinylase		0	0	0	0	0	0	0	0.027	0.015	0.027	0.036
M2	1	13	1	1947167	SNP	C>T	divIB	V212V(GTC>GTT)	Syn	V->V	Cell division protein DivIB		0	0	0	0	0.057	0.053	0.496	0.405	0.235	0.113	0
M1	1	20	1	1220199	SNP	C>T	dltA<	D275N(GAT>AAT)	Non	D->N	Dalaninepoly(phosphoribitol) ligase subunit 1		0.03	0.036	0.047	0.016	0	0	0	0	0	0	0
M3	1	8	1	753999	SNP	G>T	dnaI<	R14S(CGT>AGT)	Non		Primosomal protein DnaI		0	0.042	0.013	0.173	0	0	0	0	0	0
M1	1	13	1	890427	SNP	G>C	fhuC	G217A(GGA>GCA)	Non	G->A	Iron(3+)hydroxamate import ATPbinding protein FhuC		0	0	0	0	0	0	0	0	0.236	0.121	0.034
M1	1	4	1	234888	SNP	C>A	gapN	A95E(GCA>GAA)	Non	A->E	NADPdependent glyceraldehyde3phosphate dehydrogenase		0	0	0	0	0	0.247	0.388	0.215	0.403	0.141	0.028
M3	1	2	1	236325	SNP	T>G	gapN/>glgB	nc	nc	intergenic(+296/153)	NADPdependent glyceraldehyde3phosphate dehydrogenase/1,4alphaglucan branching enzyme GlgB		0	0	0	0	0	0	0	0.073	0.087	0.09
M1	1	6	1	407633	SNP	G>T	gdhA	L206F(TTG>TTT)	Non	L->F	NADPspecific glutamate dehydrogenase		0	0	0	0	0	0	0	0.077	0.018	0.239	0.308
M3	1	31	1	1861164	SNP	A>C	glnM<	I92S(ATT>AGT)	Non		putative glutamine ABC transporter permease protein GlnM		0	0.034	0.037	0.174	0	0	0	0	0	0
M1	1	10	1	701443	SNP	T>G	ileS<	K107T(AAG>ACG)	Non	K->T	IsoleucinetRNA ligase		0	0	0	0	0	0	0	0	0.062	0.065	0.037
M3	1	6	1	582285	SNP	C>A	intergenic(62/+110)	nc	nc	intergenic	Multidrug resistance ABC transporter ATPbinding/permease protein BmrA/Oligopeptidebinding protein SarA precursor		0	0	0	0	0	0.24	0.067	0.22	0.221	0.33
M2	1	6	1	987851	snp	G>A	isp	E512K(GAG>AAG)	Non	E->K	Major intracellular serine protease precursor		0	0	0	0	0	0	0.053	0.564	0.385	0.23	0.102
M1	1	29	1	1995570	SNP	G>T	livF/>PROKKA_02026	intergenic(+173/186)	nc	na	livF/>PROKKA_02026		0	0	0	0	0	0	0.084	0.12	0.124	0.343	0.398
M1	1	8	1	636386	SNP	G>A	lpd_2	R34H(CGT>CAT)	Non	R->H	Dihydrolipoyl dehydrogenase		0	0	0	0	0.148	0.384	0.344	0.289	0.333	0.146	0.031
M1	1	15	1	1173281	SNP	G>A	lytB_4<	N496N(AAC>AAT)	Syn	N->N	Putative endobetaNacetylglucosaminidase precursor		0	0.088	0.036	0.046	0	0.059	0.052	0	0.073	0	0
M2	1	7	1	1173281	SNP	G>A	lytB_4<	N496N(AAC>AAT)	Syn	N->N	Putative endobetaNacetylglucosaminidase precursor		0.053	0.044	0.042	0.063	0	0.064	0	0.068	0.079	0.061	0
M1	1	21	1	1239110	SNP	A>C	lytB_5<	S545A(TCA>GCA)	Non	S->A	Putative endobetaNacetylglucosaminidase precursor		0	0	0	0	0.072	0.047	0.057	0	0	0	0
M3	1	21	1	1238869	SNP	T>G	lytB_5<	D625A(GAT>GCT)	Non		Putative endobetaNacetylglucosaminidase precursor		0	0	0.009	0.007	0.013	0.04	0.027	0	0	0
M1	1	24	1	1402080	SNP	G>T	macB_3/>artP_2	intergenic(+166/49)	nc	na	macB_3/>artP_2		0	0	0	0	0	0	0	0	0.038	0.037	0.024
M3	1	13	1	850069	SNP	C>A	malK_1<	A83S(GCG>TCG)	Non		Maltose/maltodextrin import ATPbinding protein MalK		0	0	0	0	0	0	0	0.048	0.144	0.343
M3	1	16	1	1093351	SNP	A>G	mepA_2<	*427Q(TAG>CAG)	Non		Multidrug export protein MepA		0	0	0	0	0	0	0	0.158	0.101	0.195
M3	1	17	1	1114243	SNP	C>A	mutS<	L353F(TTG>TTT)	Non		DNA mismatch repair protein MutS		0	0	0.47	0.057	0.044	0	0	0	0	0
M2	1	4	1	687574	DEL	(T)10>9	nc	pepO</>znuC_1	nc-pro	intergenic(256/35)	Neutral endopeptidase/Highaffinity zinc uptake system ATPbinding protein ZnuC		0	0	0	0	0	0	0		0.186	0.729	0.87
M1	1	23	1	1255487	DEL	(A)7>6	nrnA_2<	(A)7>6	del	del	Bifunctional oligoribonuclease and PAP phosphatase NrnA		0.024	0.082	0.018	0	0	0	0	0	0	0	0
M3	1	23	1	1255055	SNP	G>T	nrnA_2<	S191Y(TCT>TAT)	Non		Bifunctional oligoribonuclease and PAP phosphatase NrnA		0	0.041	0.026	0.146	0	0	0	0	0	0
M2	1	14	1	1975224	SNP	A>T	pacS	E3V(GAA>GTA)	Non	E->V	putative coppertransporting ATPase PacS		0	0	0	0	0	0	0.047	0.242	0.199	0	0
M1	1	16	1	1218285	DEL	(ATGACAAC)2>1	dltB<	del	del	del	Peptidoglycan Oacetyltransferase		0.213	0.265	0.184	0	0	0	0	0	0	0	0
M1	1	17	1	1218388	DEL	(T)7>6	dltB<	(T)7>6	del	del	Peptidoglycan Oacetyltransferase		0.01	0.279	0.341	0.568	0.708	0.913	0.756	0.455	0.399	0.13	0.041
M1	1	18	1	1218388	INS	(T)7>8	dltB<	(T)7>8	ins	ins	Peptidoglycan Oacetyltransferase		0.013	0	0.026	0.008	0	0	0	0	0	0	0.041
M1	1	19	1	1219144	SNP	G>A	dltB<	Q111*(CAA>TAA)	Non	Q*	Peptidoglycan Oacetyltransferase		0.278	0.277	0.224	0.195	0	0	0	0	0	0	0
M2	1	8	1	1218621	SNP	C>T	dltB<	W285*(TGG>TAG)	Non	W*	Peptidoglycan Oacetyltransferase		0.042	0.058	0.015	0	0	0	0	0	0	0	0
M2	1	9	1	1219144	SNP	G>A	dltB<	Q111*(CAA>TAA)	Non	Q*	Peptidoglycan Oacetyltransferase		0.382	0.539	0.733	0.654	0.344	0.279	0.185	0	0	0	0
M3	1	19	1	1218621	SNP	C>T	dltB<	W285*(TGG>TAG)	Non		Peptidoglycan Oacetyltransferase		0.028	0.033	0.015	0	0	0	0	0	0	0
M3	1	20	1	1219144	SNP	G>A	dltB<	Q111*(CAA>TAA)	Non		Peptidoglycan Oacetyltransferase		0.427	0.241	0.081	0.113	0	0	0	0	0	0
M2	1	2	1	272346	SNP	T>G	pdhC<	E61A(GAA>GCA)	Non	E->A	Dihydrolipoyllysineresidue acetyltransferase component of pyruvate dehydrogenase complex		0	0	0	0	0	0	0	0	0.257	0.728	1
M2	1	10	1	1243321	SNP	T>C	phoB<	K31R(AAG>AGG)	Non	K->R	Phosphate regulon transcriptional regulatory protein PhoB		0.058	0.078	0.305	0.102	0	0	0	0	0	0	0
M1	1	22	1	1243711	SNP	G>T	phoB</<clpC_1	intergenic(299/+343)	nc	na	phoB</<clpC_1		0	0	0	0	0	0	0	0	0.062	0.06	0.074
M3	1	1	1	132731	SNP	A>C	BHN97_00139/>glyA	nc	nc-pro	intergenic(+46/16)	aminoalkylphosphonic acid Nacetyltransferase/Serine hydroxymethyltransferase		0	0.043	0.018	0	0	0	0	0	0	0
M1	1	3	1	165470	SNP	C>A	PROKKA_00173/>PROKKA_00174	intergenic(+174/91)	nc	na	Relaxase/Mobilisation nuclease domain protein/hypothetical protein		0.085	0.112	0.16	0	0	0	0	0	0	0	0
M2	1	3	1	415136	SNP	G>C	PROKKA_00415<	A342A(GCC>GCG)	Syn	A->A	Bacterial extracellular solutebinding protein		0	0.155	0.094	0.177	0.099	0	0	0	0	0	0
M3	1	3	1	435153	SNP	G>C	BHN97_00438<	A452G(GCC>GGC)	Non	A->G	putative ABC transporter ATPbinding protein		0	0	0	0	0	0.027	0.137	0.147	0.097	0.063
M3	1	4	1	486456	SNP	C>T	PROKKA_00487<	L93L(TTG>TTA)	SYN	L->L		hypothetical protein	0.053	0.041	0	0	0	0	0	0	0	0
M3	1	5	1	506897	SNP	A>T	BHN97_00512	E35V(GAA>GTA)	Non	E->V	ApaLIlike restriction endonuclease		0	0	0	0	0	0	0.115	0.097	0.057	0
M1	1	9	1	693913	SNP	C>A	BHN97_00705<	A116S(GCC>TCC)	Non	A->S	putative ABC transporter ATPbinding protein/MT1014		0	0	0	0	0	0	0	0	0.061	0.059	0.114
M3	1	9	1	757062	INS	(T)5>6	BHN97_00764	coding(159/768nt)	INS		ABC2 family transporter protein		0.071	0.051	0.022	0	0	0	0	0	0	0
M3	1	11	1	826728	SNP	G>A	BHN97_00838<	P431L(CCG>CTG)	Non		Arylsulfatase		0	0	0	0	0	0.263	0.07	0.081	0.069	0.042
M3	1	12	1	827958	SNP	G>A	BHN97_00838<	A21V(GCC>GTC)	Non		Arylsulfatase		0	0	0	0.477	0.851	0.666	0.894	0.709	0.704	0.665
M1	1	14	1	955123	SNP	C>A	LuxRegulator_981	G119C(GGC>TGC)	Non	G->C	HTHtype transcriptional regulator		0	0	0.045	0.197	0.261	0.096	0.26	0.596	0.66	0.877	0.969
M2	1	5	1	955231	SNP	G>C	LuxRegulator_981	L83V(CTC>GTC)	Non	L->V	HTHtype transcriptional regulator		0.026	0.04	0.116	0.277	0.691	0.82	0.944	1	1	1	1
M3	1	14	1	955231	SNP	G>C	LuxRegulator_981	L83V(CTC>GTC)	Non		HTHtype transcriptional regulator		0.021	0.15	0.286	0.615	0.969	1	1	1	1	1
M3	1	15	1	1021389	SNP	G>T	BHN97_01052<	Q231K(CAA>AAA)	Non		Helixturnhelix domain protein		0	0	0	0	0	0	0	0.049	0.122	0.066
M3	1	22	1	1248034	SNP	G>A	BHN97_01281<	A256V(GCC>GTC)	Non		Putative thiamine biosynthesis protein		0	0	0.17	0.55	0.947	1	1	1	1	1
M3	1	24	1	1352505	SNP	A>C	BHN97_01382	T8P(ACA>CCA)	Non		hypothetical protein		0	0	0	0	0	0	0	0	0.177	0.292
M1	1	25	1	1404160	SNP	C>A	BHN97_01431<	V122F(GTC>TTC)	Non	V->F	Helixturnhelix domain protein		0	0	0	0	0	0	0.021	0.05	0.024	0.02	0.054
M1	1	27	1	1445379	SNP	C>T	BHN97_01475<	G158R(GGA>AGA)	Non	G->R	hypothetical protein		0	0	0	0	0	0	0	0.037	0.032	0.023	0.033
M3	1	25	1	1476622	SNP	G>T	BHN97_01506	A136S(GCA>TCA)	Non		hypothetical protein		0	0	0	0	0	0.067	0.088	0.119	0.098	0.061
M2	1	11	1	1713725	SNP	C>A	briC (biofilm regulating peptide)	Q44K(CAA>AAA)	Non	Q->K	hypothetical protein		0.022	0.092	0.102	0.296	0.687	0.811	0.889	1	1	1	1
M1	1	28	1	1791461	SNP	C>G	BHN97_01818</>ecsA_4	intergenic(44/24)	nc-pro	na	HITlike protein/ABCtype transporter ATPbinding protein EcsA		0	0	0	0	0	0	0	0.041	0.095	0.14	0.116
M2	1	12	1	1793849	INS	(T)9>10	PROKKA_01821</>PROKKA_01822	nc	nc	intergenic(90/186)	hypothetical protein/putative twocomponent responseregulatory protein YehT		0.037	0.367	0.403	0.535	0.263	0.121	0.107	0	0	0	0
M3	1	30	1	1854680	SNP	C>A	BHN97_01887	A363D(GCT>GAT)	Non		FtsXlike permease family protein		0	0	0	0	0	0	0	0.18	0.098	0
M2	1	15	1	2079642	SNP	C>T	PROKKA_02115/>parC	intergenic(+69/280)	nc	na	hypothetical protein/DNA topoisomerase 4 subunit A		0	0	0	0	0	0.141	0.187	0.101	0.117	0	0
M3	1	32	1	2079697	SNP	T>C	PROKKA_02115/>parC	intergenic(+124/225)	nc		hypothetical protein/DNA topoisomerase 4 subunit A		0.021	0.14	0.242	0.559	0.954	1	1	1	1	1
M1	1	5	1	264552	SNP	T>C	rbgA	D241D(GAT>GAC)	Syn	D->D	Ribosome biogenesis GTPase A		0	0	0	0	0	0	0.03	0.085	0.037	0.019	0
M3	1	28	1	1689623	SNP	G>A	recD2<	T316T(ACC>ACT)	Syn		ATPdependent RecDlike DNA helicase		0	0	0	0	0.01	0.325	0.077	0.252	0.261	0
M2	1	1	1	210950	INS	=+AAAA	rex<	coding(192/642nt)	INS	coding(192/642nt)	Redoxsensing transcriptional repressor Rex		0	0	0	0	0.024	0.076	0.131	0	0	0	0
M1	1	2	1	138043	SNP	C>T	rlmCD_1	H441H(CAC>CAT)	Syn	H->H	23S rRNA (uracilC(5))methyltransferase RlmCD		0	0	0	0	0	0	0	0	0.024	0.045	0.021
M1	1	7	1	458680	SNP	A>C	rlmI<	L58V(TTG>GTG)	Non	L->V	Ribosomal RNA large subunit methyltransferase I		0	0	0	0	0	0	0	0	0.083	0.088	0.071
M3	1	26	1	1525502	SNP	G>A	ruvB	A310T(GCT>ACT)	Non		Holliday junction ATPdependent DNA helicase RuvB		0.104	0.087	0.048	0	0	0	0	0	0	0
M1	1	1	1	36414	SNP	G>A	speA	C127Y(TGT>TAT)	Non	C->Y	Arginine decarboxylase		0	0.056	0.101	0.174	0	0	0	0	0	0	0
M3	1	27	1	1687324	SNP	C>T	tig	A151V(GCT>GTT)	Non		Trigger factor		0		0.173	1	0.946	1	1	1	1	1
M3	1	10	1	782907	SNP	C>A		A7A(GCG>GCT)	SYN		Ribonuclease Y		0	0.066	0.013	0	0	0	0	0	0	0

## Sheet: all filtered mutations
Mouse	Day	Line	Type	Position	Mutation	Freq	Codon_Annotation	Gene (appears n-1 ?)	Gene_Description
1	0	1	RA	1219144	G>A	0.278	Q111*(CAA>TAA)	patA_1<	Peptidoglycan Oacetyltransferase
1	0	1	JC	1218285	(ATGACAAC)2>1	0.213	coding(11831190/1245nt)	patA_1<	Peptidoglycan Oacetyltransferase
1	0	1	RA	1234855	C>T	0.124	L702L(CTG>CTA)	bag<	IgA FC receptor precursor
1	0	1	JC	1357953	(GTA)5>4	0.106	coding(111113/3939nt)	strH_1<	BetaNacetylhexosaminidase precursor
1	0	1	RA	165470	C>A	0.085	intergenic(+174/91)	BHN97_00173/>BHN97_00174	Relaxase/Mobilisation nuclease domain protein/hypothetical protein
1	0	1	RA	458680	A>C	0.083	L58V(TTG>GTG)	rlmI<	Ribosomal RNA large subunit methyltransferase I
1	0	1	RA	225108	G>T	0.071	A74S(GCT>TCT)	hup	DNAbinding protein HU
1	0	1	RA	1234825	T>C	0.055	Q712Q(CAA>CAG)	bag<	IgA FC receptor precursor
1	0	1	JC	989491	&Delta;4bp	0.042	coding(615618/633nt)	yxdL_4	ABC transporter ATPbinding protein YxdL
1	0	1	RA	1217007	C>A	0.041	W326C(TGG>TGT)	BHN97_01256<	DltD central region
1	0	1	RA	1239110	A>C	0.038	S545A(TCA>GCA)	lytB_5<	Putative endobetaNacetylglucosaminidase precursor
1	0	1	RA	1454961	(A)9>10	0.037	intergenic(+73/80)	BHN97_01484/>BHN97_01485	transcriptional repressor DicA/hypothetical protein
1	0	1	JC	1938556	(AAC)2>1	0.033	coding(6668/1842nt)	typA	GTPbinding protein TypA/BipA
1	0	1	RA	1220199	C>T	0.03	D275N(GAT>AAT)	dltA<	Dalaninepoly(phosphoribitol) ligase subunit 1
1	0	1	RA	925953	T>C	0.029	I252T(ATA>ACA)	BHN97_00934	Transposase
1	0	1	RA	454586	G>A	0.028	V163V(GTC>GTT)	aroC<	Chorismate synthase
1	0	1	RA	569475	A>G	0.028	S63G(AGT>GGT)	BHN97_00579	hypothetical protein
1	0	1	RA	1028929	(A)8>9	0.028	coding(17/1389nt)	BHN97_01060<	Putative bifunctional phosphatase/peptidylprolyl cistrans isomerase
1	0	1	RA	1239108	T>A	0.028	S545S(TCA>TCT)	lytB_5<	Putative endobetaNacetylglucosaminidase precursor
1	0	1	JC	1694710	&Delta;10bp	0.028	coding(13251334/2337nt)	mutS2	Endonuclease MutS2
1	0	1	RA	1219189	#NAME?	0.026	coding(286/1245nt)	patA_1<	Peptidoglycan Oacetyltransferase
1	0	1	RA	553231	A>G	0.025	H49H(CAT>CAC)	BHN97_00559<	hypothetical protein
1	0	1	RA	844435	G>A	0.025	H92Y(CAC>TAC)	BHN97_00856<	hypothetical protein
1	0	1	RA	1928056	C>A	0.025	A18D(GCC>GAC)	lytB_7	Putative endobetaNacetylglucosaminidase precursor
1	0	1	RA	1255487	(A)7>6	0.024	coding(140/1974nt)	nrnA_2<	Bifunctional oligoribonuclease and PAP phosphatase NrnA
1	0	1	RA	1678257	(T)8>7	0.024	coding(50/426nt)	toxA_2	Toxin A
1	0	1	RA	798290	C>T	0.023	A65V(GCA>GTA)	BHN97_00807	hypothetical protein
1	0	1	JC	1106864	(CTT)3>2	0.023	coding(506508/1350nt)	pgi<	Glucose6phosphate isomerase
1	0	1	RA	1706315	C>T	0.023	A282V(GCA>GTA)	BHN97_01740	Nitronate monooxygenase
1	0	1	RA	1956464	(T)8>9	0.023	coding(473/753nt)	BHN97_01980	hypothetical protein
1	0	1	RA	411089	G>A	0.022	A17T(GCA>ACA)	BHN97_00410	hypothetical protein
1	0	1	RA	1716645	C>A	0.022	E288*(GAG>TAG)	gatB<	Aspartyl/glutamyltRNA(Asn/Gln) amidotransferase subunit B
1	0	1	RA	664814	G>A	0.021	V182V(GTC>GTT)	yoaB<	Calciumtransporting ATPase 1
1	0	1	RA	1415889	C>A	0.021	L614L(CTC>CTA)	lytB_6	Putative endobetaNacetylglucosaminidase precursor
1	0	1	RA	1821128	&Delta;1bp	0.021	coding(2550/2652nt)	valS	ValinetRNA ligase
1	0	1	RA	1826341	C>A	0.021	H132N(CAC>AAC)	BHN97_01863	Eukaryotic and archaeal DNA primase small subunit
1	0	1	RA	666288	A>G	0.02	intergenic(+47/+245)	plsC/<BHN97_00677	1acylsnglycerol3phosphate acyltransferase/Cadmium resistance transporter
1	0	1	RA	1191319	C>T	0.02	P130L(CCA>CTA)	arcC1	Carbamate kinase 1
1	0	1	RA	1608408	&Delta;1bp	0.02	coding(345/435nt)	manX_4	PTS system mannosespecific EIIAB component
1	0	1	RA	1851541	(T)8>7	0.02	intergenic(+74/63)	BHN97_01884/>BHN97_01885	hypothetical protein/MacBlike periplasmic core domain protein
2	0	2	RA	1219144	G>A	0.382	Q111*(CAA>TAA)	patA_1<	Peptidoglycan Oacetyltransferase
2	0	2	RA	1235185	C>T	0.112	L592L(CTG>CTA)	bag<	IgA FC receptor precursor
2	0	2	RA	1234789	C>T	0.106	P724P(CCG>CCA)	bag<	IgA FC receptor precursor
2	0	2	RA	1234855	C>T	0.098	L702L(CTG>CTA)	bag<	IgA FC receptor precursor
2	0	2	JC	1357953	(GTA)5>4	0.095	coding(111113/3939nt)	strH_1<	BetaNacetylhexosaminidase precursor
2	0	2	JC	1218285	(ATGACAAC)2>1	0.082	coding(11831190/1245nt)	patA_1<	Peptidoglycan Oacetyltransferase
2	0	2	RA	1219465	(A)6>5	0.072	coding(10/1245nt)	patA_1<	Peptidoglycan Oacetyltransferase
2	0	2	RA	1243321	T>C	0.058	K31R(AAG>AGG)	phoB<	Phosphate regulon transcriptional regulatory protein PhoB
2	0	2	RA	1173281	G>A	0.053	N496N(AAC>AAT)	lytB_4<	Putative endobetaNacetylglucosaminidase precursor
2	0	2	RA	1234888	C>T	0.053	P691P(CCG>CCA)	bag<	IgA FC receptor precursor
2	0	2	RA	1355338	G>T	0.053	Q910K(CAA>AAA)	strH_1<	BetaNacetylhexosaminidase precursor
2	0	2	RA	1234889	G>A	0.052	P691L(CCG>CTG)	bag<	IgA FC receptor precursor
2	0	2	RA	1218621	C>T	0.042	W285*(TGG>TAG)	patA_1<	Peptidoglycan Oacetyltransferase
2	0	2	RA	155944	C>T	0.037	L141L(CTG>TTG)	BHN97_00163	Putative lipid kinase
2	0	2	RA	1793849	(T)9>10	0.037	intergenic(90/186)	BHN97_01821</>BHN97_01822	hypothetical protein/putative twocomponent responseregulatory protein YehT
2	0	2	RA	1253815	A>C	0.03	S604R(AGT>AGG)	nrnA_2<	Bifunctional oligoribonuclease and PAP phosphatase NrnA
2	0	2	JC	1019631	+36 bp	0.029	coding(1281/2031nt)	BHN97_01051<	hypothetical protein
2	0	2	RA	1239812	C>T	0.027	E311K(GAG>AAG)	lytB_5<	Putative endobetaNacetylglucosaminidase precursor
2	0	2	RA	62929	G>T	0.026	S19I(AGT>ATT)	BHN97_00064	hypothetical protein
2	0	2	RA	955231	G>C	0.026	L83V(CTC>GTC)	BHN97_00981<	putative HTHtype transcriptional regulator
2	0	2	RA	1240321	T>G	0.026	E141A(GAA>GCA)&Dagger;	lytB_5<	Putative endobetaNacetylglucosaminidase precursor
2	0	2	RA	1415889	C>A	0.026	L614L(CTC>CTA)	lytB_6	Putative endobetaNacetylglucosaminidase precursor
2	0	2	RA	1240313	T>C	0.025	K144E(AAG>GAG)	lytB_5<	Putative endobetaNacetylglucosaminidase precursor
2	0	2	RA	1854627	G>A	0.024	L345L(TTG>TTA)	BHN97_01887	FtsXlike permease family protein
2	0	2	RA	1320938	C>A	0.023	R130R(CGC>CGA)	mtcA1	Betacarbonic anhydrase 1
2	0	2	RA	728200	T>G	0.022	S259S(TCA>TCC)	nanB<	Sialidase B precursor
2	0	2	RA	1713725	C>A	0.022	Q44K(CAA>AAA)	BHN97_01749	hypothetical protein
2	0	2	RA	751094	C>T	0.021	intergenic(77/+14)	BHN97_00756</<der_1	hypothetical protein/GTPase Der
2	0	2	RA	1240323	A>T	0.021	V140V(GTT>GTA)&Dagger;	lytB_5<	Putative endobetaNacetylglucosaminidase precursor
2	0	2	RA	153240	(G)7>8	0.02	intergenic(+70/252)	BHN97_00159/>BHN97_00160	hypothetical protein/hypothetical protein
2	0	2	RA	406085	A>G	0.02	intergenic(140/931)	BHN97_00404</>gdhA	hypothetical protein/NADPspecific glutamate dehydrogenase
3	0	3	RA	1219144	G>A	0.427	Q111*(CAA>TAA)	patA_1<	Peptidoglycan Oacetyltransferase
3	0	3	JC	431966	(GCATCAGCT)2>1	0.127	coding(129137/369nt)	rplL<	50S ribosomal protein L7/L12
3	0	3	RA	1525502	G>A	0.104	A310T(GCT>ACT)	ruvB	Holliday junction ATPdependent DNA helicase RuvB
3	0	3	RA	757062	(T)5>6	0.071	coding(159/768nt)	BHN97_00764	ABC2 family transporter protein
3	0	3	RA	1173281	G>A	0.062	N496N(AAC>AAT)	lytB_4<	Putative endobetaNacetylglucosaminidase precursor
3	0	3	JC	1218285	(ATGACAAC)2>1	0.061	coding(11831190/1245nt)	patA_1<	Peptidoglycan Oacetyltransferase
3	0	3	RA	1234921	C>T	0.059	L680L(CTG>CTA)	bag<	IgA FC receptor precursor
3	0	3	RA	486456	C>T	0.053	L93L(TTG>TTA)	BHN97_00487<	hypothetical protein
3	0	3	RA	1220199	C>T	0.049	D275N(GAT>AAT)	dltA<	Dalaninepoly(phosphoribitol) ligase subunit 1
3	0	3	RA	1234959	&Delta;1bp	0.042	coding(2002/2442nt)	bag<	IgA FC receptor precursor
3	0	3	RA	1234960	&Delta;1bp	0.042	coding(2001/2442nt)	bag<	IgA FC receptor precursor
3	0	3	RA	1239110	A>C	0.042	S545A(TCA>GCA)	lytB_5<	Putative endobetaNacetylglucosaminidase precursor
3	0	3	RA	1239108	T>A	0.04	S545S(TCA>TCT)	lytB_5<	Putative endobetaNacetylglucosaminidase precursor
3	0	3	RA	1220120	C>A	0.039	G301V(GGC>GTC)	dltA<	Dalaninepoly(phosphoribitol) ligase subunit 1
3	0	3	RA	29350	C>T	0.033	G77G(GGC>GGT)	BHN97_00026	Protein SprTlike protein
3	0	3	RA	1220619	G>A	0.031	Q135*(CAA>TAA)	dltA<	Dalaninepoly(phosphoribitol) ligase subunit 1
3	0	3	RA	1640791	C>A	0.029	S191Y(TCC>TAC)	BHN97_01679	hypothetical protein
3	0	3	RA	1218621	C>T	0.028	W285*(TGG>TAG)	patA_1<	Peptidoglycan Oacetyltransferase
3	0	3	RA	2056448	G>T	0.024	A112S(GCC>TCC)	folD	Bifunctional protein FolD protein
3	0	3	RA	1218637	C>A	0.023	D280Y(GAT>TAT)	patA_1<	Peptidoglycan Oacetyltransferase
3	0	3	RA	1255487	(A)7>6	0.022	coding(140/1974nt)	nrnA_2<	Bifunctional oligoribonuclease and PAP phosphatase NrnA
3	0	3	RA	955231	G>C	0.021	L83V(CTC>GTC)	BHN97_00981<	putative HTHtype transcriptional regulator
3	0	3	RA	985524	G>A	0.021	V447M(GTG>ATG)	hlyB_2	Alphahemolysin translocation ATPbinding protein HlyB
3	0	3	RA	2079697	T>C	0.021	intergenic(+124/225)	BHN97_02115/>parC	hypothetical protein/DNA topoisomerase 4 subunit A
3	0	3	RA	1240242	T>G	0.02	E167D(GAA>GAC)	lytB_5<	Putative endobetaNacetylglucosaminidase precursor
3	0	3	RA	2067558	C>T	0.02	P10L(CCT>CTT)	rsmC	Ribosomal RNA small subunit methyltransferase C
1	1	4	RA	36414	G>A	0.056	C127Y(TGT>TAT)	speA	Arginine decarboxylase
1	1	4	RA	129370	C>A	0.021	G70G(GGC>GGA)	tdk	Thymidine kinase
1	1	4	RA	165470	C>A	0.112	intergenic(+174/91)	BHN97_00173/>BHN97_00174	Relaxase/Mobilisation nuclease domain protein/hypothetical protein
1	1	4	RA	386194	C>A	0.031	P463P(CCC>CCA)	yheS_2	putative ABC transporter ATPbinding protein YheS
1	1	4	RA	407855	G>T	0.026	L280F(TTG>TTT)	gdhA	NADPspecific glutamate dehydrogenase
1	1	4	RA	458680	A>C	0.088	L58V(TTG>GTG)	rlmI<	Ribosomal RNA large subunit methyltransferase I
1	1	4	RA	475369	(A)8>9	0.039	intergenic(396/35)	BHN97_00473</>yjiR	hypothetical protein/putative HTHtype transcriptional regulator YjiR
1	1	4	RA	494215	C>A	0.028	G314G(GGC>GGA)	queA	Sadenosylmethionine:tRNA ribosyltransferaseisomerase
1	1	4	RA	876289	T>C	0.035	intergenic(+27/+20)	lacR_2/<xylB	HTHtype transcriptional regulator LacR/Arylalcohol dehydrogenase
1	1	4	RA	876292	G>A	0.036	intergenic(+30/+17)	lacR_2/<xylB	HTHtype transcriptional regulator LacR/Arylalcohol dehydrogenase
1	1	4	RA	1046770	C>A	0.043	intergenic(+92/14)	truC/>BHN97_01085	tRNA pseudouridine synthase C/Transposase
1	1	4	RA	1173281	G>A	0.088	N496N(AAC>AAT)	lytB_4<	Putative endobetaNacetylglucosaminidase precursor
1	1	4	JC	1218285	(ATGACAAC)2>1	0.265	coding(11831190/1245nt)	patA_1<	Peptidoglycan Oacetyltransferase
1	1	4	RA	1218388	(T)7>6	0.279	coding(1087/1245nt)	patA_1<	Peptidoglycan Oacetyltransferase
1	1	4	RA	1219144	G>A	0.277	Q111*(CAA>TAA)	patA_1<	Peptidoglycan Oacetyltransferase
1	1	4	RA	1220199	C>T	0.036	D275N(GAT>AAT)	dltA<	Dalaninepoly(phosphoribitol) ligase subunit 1
1	1	4	RA	1255487	(A)7>6	0.082	coding(140/1974nt)	nrnA_2<	Bifunctional oligoribonuclease and PAP phosphatase NrnA
1	1	4	RA	1408701	G>T	0.024	K184N(AAG>AAT)	BHN97_01438	hypothetical protein
1	1	4	RA	1550762	C>T	0.021	H107Y(CAT>TAT)	rsuA_1	Ribosomal small subunit pseudouridine synthase A
1	1	4	RA	1687607	&Delta;1bp	0.03	coding(735/1284nt)	tig	Trigger factor
1	1	4	RA	1793111	G>T	0.023	R300L(CGA>CTA)	BHN97_01820	Bacterial ABC transporter protein EcsB
1	1	4	RA	1810787	G>T	0.02	A560S(GCT>TCT)	infB	Translation initiation factor IF2
1	1	4	RA	1853641	A>G	0.076	I17V(ATT>GTT)	BHN97_01887	FtsXlike permease family protein
1	1	4	RA	1878729	G>T	0.024	A19A(GCG>GCT)	brnQ	Branchedchain amino acid transport system 2 carrier protein
1	1	4	RA	2001737	C>A	0.025	intergenic(+27/25)	ptsG_2/>mapP	PTS system glucosespecific EIICBA component/Maltose 6'phosphate phosphatase
1	1	4	RA	2084850	(G)5>4	0.02	coding(515/690nt)	BHN97_02119	hypothetical protein
2	1	5	RA	14350	(A)9>8	0.033	intergenic(48/298)	pepX_1</>dnaE	XaaPro dipeptidylpeptidase/DNA polymerase III subunit alpha
2	1	5	RA	61660	C>A	0.021	I89I(ATC>ATA)	frr	Ribosomerecycling factor
2	1	5	RA	171101	C>A	0.021	P295Q(CCA>CAA)	metG_1	MethioninetRNA ligase
2	1	5	RA	195561	G>A	0.022	G345E(GGG>GAG)	cpoA	Alphagalactosylglucosyldiacylglycerol synthase
2	1	5	RA	415136	G>C	0.155	A342A(GCC>GCG)	BHN97_00415<	Bacterial extracellular solutebinding protein
2	1	5	RA	420568	(T)11>10	0.145	intergenic(326/+391)	nanE_1</<ybbH_1	Putative Nacetylmannosamine6phosphate 2epimerase/putative HTHtype transcriptional regulator YbbH
2	1	5	RA	436027	G>T	0.047	H161N(CAT>AAT)	BHN97_00438<	putative ABC transporter ATPbinding protein
2	1	5	RA	476830	G>T	0.024	A227A(GCC>GCA)	glnH_1<	Glutaminebinding periplasmic protein precursor
2	1	5	JC	479123	&Delta;6bp	0.03	coding(779784/804nt)	pstB3_2<	Phosphate import ATPbinding protein PstB 3
2	1	5	RA	765724	C>A	0.021	T98N(ACT>AAT)	scrB	Sucrose6phosphate hydrolase
2	1	5	RA	790301	G>T	0.02	intergenic(40/+174)	yhbY</<der_2	RNAbinding protein YhbY/GTPase Der
2	1	5	RA	891340	G>T	0.024	G239*(GGA>TGA)	yclQ	putative ABC transporter solutebinding protein YclQ precursor
2	1	5	RA	955231	G>C	0.04	L83V(CTC>GTC)	BHN97_00981<	putative HTHtype transcriptional regulator
2	1	5	RA	1147682	C>T	0.046	P295S(CCA>TCA)	malX	Maltose/maltodextrinbinding protein precursor
2	1	5	RA	1173281	G>A	0.044	N496N(AAC>AAT)	lytB_4<	Putative endobetaNacetylglucosaminidase precursor
2	1	5	JC	1193546	(TAT)2>1	0.026	coding(14581460/1512nt)	BHN97_01234	hypothetical protein
2	1	5	JC	1218285	(ATGACAAC)2>1	0.136	coding(11831190/1245nt)	patA_1<	Peptidoglycan Oacetyltransferase
2	1	5	RA	1218388	(T)7>6	0.063	coding(1087/1245nt)	patA_1<	Peptidoglycan Oacetyltransferase
2	1	5	RA	1218621	C>T	0.058	W285*(TGG>TAG)	patA_1<	Peptidoglycan Oacetyltransferase
2	1	5	RA	1219144	G>A	0.539	Q111*(CAA>TAA)	patA_1<	Peptidoglycan Oacetyltransferase
2	1	5	RA	1239108	T>A	0.036	S545S(TCA>TCT)	lytB_5<	Putative endobetaNacetylglucosaminidase precursor
2	1	5	RA	1243321	T>C	0.078	K31R(AAG>AGG)	phoB<	Phosphate regulon transcriptional regulatory protein PhoB
2	1	5	RA	1320938	C>A	0.053	R130R(CGC>CGA)	mtcA1	Betacarbonic anhydrase 1
2	1	5	JC	1357953	(GTA)5>4	0.102	coding(111113/3939nt)	strH_1<	BetaNacetylhexosaminidase precursor
2	1	5	RA	1634527	C>A	0.02	R62S(CGT>AGT)	cpsD	Tyrosineprotein kinase CpsD
2	1	5	RA	1713725	C>A	0.092	Q44K(CAA>AAA)	BHN97_01749	hypothetical protein
2	1	5	RA	1793849	(T)9>10	0.367	intergenic(90/186)	BHN97_01821</>BHN97_01822	hypothetical protein/putative twocomponent responseregulatory protein YehT
3	1	6	RA	114622	G>T	0.023	G410V(GGG>GTG)	BHN97_00119	Streptococcal histidine triad protein
3	1	6	RA	132731	A>C	0.043	intergenic(+46/16)	BHN97_00139/>glyA	aminoalkylphosphonic acid Nacetyltransferase/Serine hydroxymethyltransferase
3	1	6	RA	209579	C>A	0.022	P155Q(CCG>CAG)	BHN97_00219	hypothetical protein
3	1	6	RA	338274	G>A	0.057	H317Y(CAC>TAC)	uvrB<	UvrABC system protein B
3	1	6	RA	486456	C>T	0.041	L93L(TTG>TTA)	BHN97_00487<	hypothetical protein
3	1	6	RA	741595	C>A	0.02	D284Y(GAT>TAT)	alr<	Alanine racemase
3	1	6	RA	747239	(C)7>6	0.023	coding(261/2514nt)	secA<	Protein translocase subunit SecA
3	1	6	RA	753999	G>T	0.042	R14S(CGT>AGT)	dnaI<	Primosomal protein DnaI
3	1	6	RA	757062	(T)5>6	0.051	coding(159/768nt)	BHN97_00764	ABC2 family transporter protein
3	1	6	RA	782907	C>A	0.066	A7A(GCG>GCT)	rny<	Ribonuclease Y
3	1	6	RA	788668	G>T	0.027	T3K(ACG>AAG)	sttH<	Streptothricin hydrolase
3	1	6	RA	868881	A>G	0.023	K80K(AAA>AAG)	xpt	Xanthine phosphoribosyltransferase
3	1	6	RA	943226	C>T	0.031	intergenic(136/+20)	groS</<ssb_2	10 kDa chaperonin/Singlestranded DNAbinding protein ssb
3	1	6	RA	955231	G>C	0.15	L83V(CTC>GTC)	BHN97_00981<	putative HTHtype transcriptional regulator
3	1	6	RA	1045609	(T)7>6	0.02	coding(108/2196nt)	pbpF_1<	Penicillinbinding protein 1F
3	1	6	RA	1173281	G>A	0.043	N496N(AAC>AAT)	lytB_4<	Putative endobetaNacetylglucosaminidase precursor
3	1	6	RA	1174765	(T)7>6	0.028	coding(4/1986nt)	lytB_4<	Putative endobetaNacetylglucosaminidase precursor
3	1	6	RA	1218621	C>T	0.033	W285*(TGG>TAG)	patA_1<	Peptidoglycan Oacetyltransferase
3	1	6	RA	1219144	G>A	0.241	Q111*(CAA>TAA)	patA_1<	Peptidoglycan Oacetyltransferase
3	1	6	RA	1255055	G>T	0.041	S191Y(TCT>TAT)	nrnA_2<	Bifunctional oligoribonuclease and PAP phosphatase NrnA
3	1	6	JC	1357953	(GTA)5>4	0.119	coding(111113/3939nt)	strH_1<	BetaNacetylhexosaminidase precursor
3	1	6	JC	1437003	#NAME?	0.067	coding(347/666nt)	BHN97_01466	CAAX amino terminal protease self immunity
3	1	6	RA	1493521	&Delta;1bp	0.022	coding(138/369nt)	rplN	50S ribosomal protein L14
3	1	6	RA	1525502	G>A	0.087	A310T(GCT>ACT)	ruvB	Holliday junction ATPdependent DNA helicase RuvB
3	1	6	RA	1669699	T>A	0.026	Y82N(TAC>AAC)	BHN97_01701	hypothetical protein
3	1	6	RA	1833411	G>T	0.023	intergenic(+361/231)	bglH_2/>pheS	ArylphosphobetaDglucosidase BglH/PhenylalaninetRNA ligase alpha subunit
3	1	6	RA	1833463	G>T	0.02	intergenic(+413/179)	bglH_2/>pheS	ArylphosphobetaDglucosidase BglH/PhenylalaninetRNA ligase alpha subunit
3	1	6	RA	1848699	C>A	0.023	Q336K(CAA>AAA)	cysS	CysteinetRNA ligase
3	1	6	RA	1861164	A>C	0.034	I92S(ATT>AGT)	glnM<	putative glutamine ABC transporter permease protein GlnM
1	2	7	RA	36414	G>A	0.101	C127Y(TGT>TAT)	speA	Arginine decarboxylase
1	2	7	RA	59578	G>A	0.085	E129K(GAA>AAA)	trmFO	MethylenetetrahydrofolatetRNA(uracil5) methyltransferase TrmFO
1	2	7	RA	165470	C>A	0.16	intergenic(+174/91)	BHN97_00173/>BHN97_00174	Relaxase/Mobilisation nuclease domain protein/hypothetical protein
1	2	7	RA	327446	T>C	0.066	R312G(AGA>GGA)	yycG_1<	Sensor histidine kinase YycG
1	2	7	RA	353477	T>G	0.1	intergenic(34/+141)	guaC</<BHN97_00350	GMP reductase/5methylcytosinespecific restriction enzyme subunit McrC
1	2	7	RA	411393	G>T	0.028	intergenic(+86/+237)	BHN97_00410/<BHN97_00411	hypothetical protein/cryptic betaDgalactosidase subunit beta
1	2	7	RA	420568	(T)11>10	0.139	intergenic(326/+391)	nanE_1</<ybbH_1	Putative Nacetylmannosamine6phosphate 2epimerase/putative HTHtype transcriptional regulator YbbH
1	2	7	RA	458680	A>C	0.071	L58V(TTG>GTG)	rlmI<	Ribosomal RNA large subunit methyltransferase I
1	2	7	RA	532261	C>T	0.02	T332I(ACT>ATT)	azr_2	NADPH azoreductase
1	2	7	RA	544325	A>G	0.021	intergenic(1011/+180)	BHN97_00551</<tuf	hypothetical protein/Elongation factor Tu
1	2	7	RA	912881	T>G	0.034	intergenic(311/448)	amiA</>BHN97_00925	Oligopeptidebinding protein AmiA precursor/Transposase
1	2	7	RA	955123	C>A	0.045	G119C(GGC>TGC)	BHN97_00981<	putative HTHtype transcriptional regulator
1	2	7	RA	963060	G>A	0.05	A145V(GCA>GTA)	BHN97_00992<	hypothetical protein
1	2	7	RA	983488	(A)8>9	0.04	coding(229/930nt)	BHN97_01016	Peptidase family M50
1	2	7	RA	1173281	G>A	0.036	N496N(AAC>AAT)	lytB_4<	Putative endobetaNacetylglucosaminidase precursor
1	2	7	JC	1218285	(ATGACAAC)2>1	0.184	coding(11831190/1245nt)	patA_1<	Peptidoglycan Oacetyltransferase
1	2	7	RA	1218388	(T)7>8	0.026	coding(1087/1245nt)	patA_1<	Peptidoglycan Oacetyltransferase
1	2	7	RA	1218388	(T)7>6	0.341	coding(1087/1245nt)	patA_1<	Peptidoglycan Oacetyltransferase
1	2	7	RA	1218621	C>T	0.026	W285*(TGG>TAG)	patA_1<	Peptidoglycan Oacetyltransferase
1	2	7	RA	1219144	G>A	0.224	Q111*(CAA>TAA)	patA_1<	Peptidoglycan Oacetyltransferase
1	2	7	RA	1220199	C>T	0.047	D275N(GAT>AAT)	dltA<	Dalaninepoly(phosphoribitol) ligase subunit 1
1	2	7	RA	1234789	C>T	0.107	P724P(CCG>CCA)	bag<	IgA FC receptor precursor
1	2	7	RA	1235185	C>T	0.138	L592L(CTG>CTA)	bag<	IgA FC receptor precursor
1	2	7	RA	1238372	T>C	0.029	L404L(TTG>CTG)	BHN97_01273	Transposase
1	2	7	RA	1240279	T>C	0.033	H155R(CAC>CGC)	lytB_5<	Putative endobetaNacetylglucosaminidase precursor
1	2	7	JC	1357953	(GTA)5>4	0.16	coding(111113/3939nt)	strH_1<	BetaNacetylhexosaminidase precursor
1	2	7	RA	1523900	(T)5>4	0.036	intergenic(+393/675)	BHN97_01568/>ruvB	Acetyltransferase (GNAT) family protein/Holliday junction ATPdependent DNA helicase RuvB
1	2	7	RA	1576391	G>A	0.025	W139*(TGG>TGA)	axeA1	Acetylxylan esterase precursor
1	2	7	RA	1669009	G>C	0.022	intergenic(454/447)	BHN97_01700</>BHN97_01701	Lanthionine synthetase Clike protein/hypothetical protein
1	2	7	RA	1853641	A>G	0.055	I17V(ATT>GTT)	BHN97_01887	FtsXlike permease family protein
1	2	7	RA	1923914	G>A	0.037	E1424K(GAA>AAA)	iga_2	Immunoglobulin A1 protease precursor
1	2	7	RA	2035391	G>T	0.026	E682D(GAG>GAT)	pepN	Aminopeptidase N
2	2	8	RA	415136	G>C	0.094	A342A(GCC>GCG)	BHN97_00415<	Bacterial extracellular solutebinding protein
2	2	8	RA	420568	(T)11>10	0.065	intergenic(326/+391)	nanE_1</<ybbH_1	Putative Nacetylmannosamine6phosphate 2epimerase/putative HTHtype transcriptional regulator YbbH
2	2	8	RA	436027	G>T	0.061	H161N(CAT>AAT)	BHN97_00438<	putative ABC transporter ATPbinding protein
2	2	8	RA	497753	G>C	0.024	intergenic(389/+10)	ydaF_3</<nadE	Putative ribosomal Nacetyltransferase YdaF/NH(3)dependent NAD(+) synthetase
2	2	8	RA	757062	(T)5>6	0.038	coding(159/768nt)	BHN97_00764	ABC2 family transporter protein
2	2	8	RA	955231	G>C	0.116	L83V(CTC>GTC)	BHN97_00981<	putative HTHtype transcriptional regulator
2	2	8	RA	1080862	G>T	0.031	P109Q(CCA>CAA)	gspF<	Putative type II secretion system protein F
2	2	8	RA	1173281	G>A	0.042	N496N(AAC>AAT)	lytB_4<	Putative endobetaNacetylglucosaminidase precursor
2	2	8	RA	1219144	G>A	0.733	Q111*(CAA>TAA)	patA_1<	Peptidoglycan Oacetyltransferase
2	2	8	RA	1243321	T>C	0.305	K31R(AAG>AGG)	phoB<	Phosphate regulon transcriptional regulatory protein PhoB
2	2	8	RA	1402176	G>A	0.259	M16I(ATG>ATA)	artP_2	Argininebinding extracellular protein ArtP precursor
2	2	8	RA	1705486	A>G	0.035	T6A(ACA>GCA)	BHN97_01740	Nitronate monooxygenase
2	2	8	RA	1711769	C>T	0.054	P23S(CCT>TCT)	accD	Acetylcoenzyme A carboxylase carboxyl transferase subunit beta
2	2	8	RA	1713725	C>A	0.102	Q44K(CAA>AAA)	BHN97_01749	hypothetical protein
2	2	8	RA	1793849	(T)9>10	0.403	intergenic(90/186)	BHN97_01821</>BHN97_01822	hypothetical protein/putative twocomponent responseregulatory protein YehT
3	2	9	RA	405921	C>T	0.024	G9S(GGT>AGT)	BHN97_00404<	hypothetical protein
3	2	9	JC	421959	&Delta;9bp	0.092	coding(6573/609nt)	BHN97_00421	hypothetical protein
3	2	9	RA	544325	A>G	0.023	intergenic(1011/+180)	BHN97_00551</<tuf	hypothetical protein/Elongation factor Tu
3	2	9	RA	716227	G>T	0.021	A168D(GCT>GAT)	bglK_1<	Betaglucoside kinase
3	2	9	RA	757062	(T)5>6	0.022	coding(159/768nt)	BHN97_00764	ABC2 family transporter protein
3	2	9	JC	780282	(TTC)4>3	0.143	coding(250252/315nt)	rpoZ<	DNAdirected RNA polymerase subunit omega
3	2	9	RA	945622	(A)5>4	0.02	coding(147/300nt)	BHN97_00971<	hypothetical protein
3	2	9	RA	955231	G>C	0.286	L83V(CTC>GTC)	BHN97_00981<	putative HTHtype transcriptional regulator
3	2	9	RA	1114243	C>A	0.47	L353F(TTG>TTT)	mutS<	DNA mismatch repair protein MutS
3	2	9	RA	1152574	G>A	0.021	V47V(GTG>GTA)	BHN97_01196	hypothetical protein
3	2	9	RA	1219144	G>A	0.081	Q111*(CAA>TAA)	patA_1<	Peptidoglycan Oacetyltransferase
3	2	9	RA	1220199	C>T	0.45	D275N(GAT>AAT)	dltA<	Dalaninepoly(phosphoribitol) ligase subunit 1
3	2	9	RA	1234888	C>T	0.061	P691P(CCG>CCA)	bag<	IgA FC receptor precursor
3	2	9	RA	1239178	C>G	0.027	S522T(AGC>ACC)	lytB_5<	Putative endobetaNacetylglucosaminidase precursor
3	2	9	RA	1240242	T>G	0.022	E167D(GAA>GAC)	lytB_5<	Putative endobetaNacetylglucosaminidase precursor
3	2	9	RA	1243321	T>C	0.021	K31R(AAG>AGG)	phoB<	Phosphate regulon transcriptional regulatory protein PhoB
3	2	9	RA	1248034	G>A	0.17	A256V(GCC>GTC)	BHN97_01281<	Putative thiamine biosynthesis protein
3	2	9	RA	1255055	G>T	0.026	S191Y(TCT>TAT)	nrnA_2<	Bifunctional oligoribonuclease and PAP phosphatase NrnA
3	2	9	RA	1525502	G>A	0.048	A310T(GCT>ACT)	ruvB	Holliday junction ATPdependent DNA helicase RuvB
3	2	9	RA	1621822	G>T	0.023	D13Y(GAT>TAT)	clpC_2	putative ATPdependent Clp protease ATPbinding subunit
3	2	9	RA	1687324	C>T	0.173	A151V(GCT>GTT)	tig	Trigger factor
3	2	9	RA	1861164	A>C	0.037	I92S(ATT>AGT)	glnM<	putative glutamine ABC transporter permease protein GlnM
3	2	9	RA	1997842	G>T	0.026	K70N(AAG>AAT)	ftsE	Cell division ATPbinding protein FtsE
3	2	9	RA	2079697	T>C	0.242	intergenic(+124/225)	BHN97_02115/>parC	hypothetical protein/DNA topoisomerase 4 subunit A
1	3	10	RA	36414	G>A	0.174	C127Y(TGT>TAT)	speA	Arginine decarboxylase
1	3	10	RA	59578	G>A	0.026	E129K(GAA>AAA)	trmFO	MethylenetetrahydrofolatetRNA(uracil5) methyltransferase TrmFO
1	3	10	RA	199822	C>A	0.02	K137N(AAG>AAT)	BHN97_00211<	hypothetical protein
1	3	10	RA	246586	C>T	0.037	L79L(CTG>CTA)	BHN97_00256<	Transposase
1	3	10	RA	327446	T>C	0.036	R312G(AGA>GGA)	yycG_1<	Sensor histidine kinase YycG
1	3	10	RA	912881	T>G	0.134	intergenic(311/448)	amiA</>BHN97_00925	Oligopeptidebinding protein AmiA precursor/Transposase
1	3	10	RA	955123	C>A	0.197	G119C(GGC>TGC)	BHN97_00981<	putative HTHtype transcriptional regulator
1	3	10	RA	1173281	G>A	0.046	N496N(AAC>AAT)	lytB_4<	Putative endobetaNacetylglucosaminidase precursor
1	3	10	RA	1218388	(T)7>6	0.568	coding(1087/1245nt)	patA_1<	Peptidoglycan Oacetyltransferase
1	3	10	RA	1219144	G>A	0.195	Q111*(CAA>TAA)	patA_1<	Peptidoglycan Oacetyltransferase
1	3	10	JC	1357953	(GTA)5>4	0.127	coding(111113/3939nt)	strH_1<	BetaNacetylhexosaminidase precursor
1	3	10	RA	1853641	A>G	0.166	I17V(ATT>GTT)	BHN97_01887	FtsXlike permease family protein
1	3	10	RA	1923914	G>A	0.023	E1424K(GAA>AAA)	iga_2	Immunoglobulin A1 protease precursor
2	3	11	RA	136081	G>A	0.031	A137T(GCC>ACC)	BHN97_00143	hypothetical protein
2	3	11	RA	277455	G>T	0.02	A112D(GCC>GAC)	pyrC<	Dihydroorotase
2	3	11	RA	403960	A>G	0.025	K24E(AAA>GAA)	nrnA_1	putative bifunctional oligoribonuclease and PAP phosphatase NrnA
2	3	11	RA	415136	G>C	0.177	A342A(GCC>GCG)	BHN97_00415<	Bacterial extracellular solutebinding protein
2	3	11	RA	552631	C>T	0.021	P517L(CCA>CTA)	pgcA	Phosphoglucomutase
2	3	11	RA	821867	G>A	0.022	G30R(GGA>AGA)	BHN97_00831	Transglycosylase associated protein
2	3	11	RA	955231	G>C	0.277	L83V(CTC>GTC)	BHN97_00981<	putative HTHtype transcriptional regulator
2	3	11	RA	1068155	A>C	0.037	H120Q(CAT>CAG)	araD<	Lribulose5phosphate 4epimerase
2	3	11	RA	1173281	G>A	0.063	N496N(AAC>AAT)	lytB_4<	Putative endobetaNacetylglucosaminidase precursor
2	3	11	RA	1219144	G>A	0.654	Q111*(CAA>TAA)	patA_1<	Peptidoglycan Oacetyltransferase
2	3	11	RA	1234789	C>T	0.105	P724P(CCG>CCA)	bag<	IgA FC receptor precursor
2	3	11	RA	1234888	C>T	0.07	P691P(CCG>CCA)	bag<	IgA FC receptor precursor
2	3	11	RA	1239108	T>A	0.027	S545S(TCA>TCT)	lytB_5<	Putative endobetaNacetylglucosaminidase precursor
2	3	11	RA	1239110	A>C	0.048	S545A(TCA>GCA)	lytB_5<	Putative endobetaNacetylglucosaminidase precursor
2	3	11	RA	1239138	A>G	0.05	G535G(GGT>GGC)	lytB_5<	Putative endobetaNacetylglucosaminidase precursor
2	3	11	RA	1243321	T>C	0.102	K31R(AAG>AGG)	phoB<	Phosphate regulon transcriptional regulatory protein PhoB
2	3	11	RA	1302040	(G)8>9	0.021	coding(109/369nt)	BHN97_01335	Septum formation initiator
2	3	11	JC	1357953	(GTA)5>4	0.158	coding(111113/3939nt)	strH_1<	BetaNacetylhexosaminidase precursor
2	3	11	RA	1402176	G>A	0.114	M16I(ATG>ATA)	artP_2	Argininebinding extracellular protein ArtP precursor
2	3	11	RA	1520898	G>A	0.071	G404S(GGC>AGC)	leuS	LeucinetRNA ligase
2	3	11	RA	1713725	C>A	0.296	Q44K(CAA>AAA)	BHN97_01749	hypothetical protein
2	3	11	RA	1793849	(T)9>10	0.535	intergenic(90/186)	BHN97_01821</>BHN97_01822	hypothetical protein/putative twocomponent responseregulatory protein YehT
2	3	11	RA	1940171	G>T	0.084	V561F(GTT>TTT)	typA	GTPbinding protein TypA/BipA
2	3	11	JC	1979456	&Delta;5bp	0.029	intergenic(+14/93)	pox5/>BHN97_02006	Pyruvate oxidase/Glyoxalaselike domain protein
3	3	12	RA	295170	G>A	0.051	G191E(GGA>GAA)	lacR_1	Lactose phosphotransferase system repressor
3	3	12	RA	338274	G>A	0.049	H317Y(CAC>TAC)	uvrB<	UvrABC system protein B
3	3	12	RA	716227	G>T	0.158	A168D(GCT>GAT)	bglK_1<	Betaglucoside kinase
3	3	12	RA	753999	G>T	0.173	R14S(CGT>AGT)	dnaI<	Primosomal protein DnaI
3	3	12	RA	827958	G>A	0.477	A21V(GCC>GTC)	BHN97_00838<	Arylsulfatase
3	3	12	RA	955231	G>C	0.615	L83V(CTC>GTC)	BHN97_00981<	putative HTHtype transcriptional regulator
3	3	12	RA	1114243	C>A	0.057	L353F(TTG>TTT)	mutS<	DNA mismatch repair protein MutS
3	3	12	RA	1137180	C>A	0.456	D584Y(GAT>TAT)	copA<	putative copperimporting Ptype ATPase A
3	3	12	RA	1173281	G>A	0.048	N496N(AAC>AAT)	lytB_4<	Putative endobetaNacetylglucosaminidase precursor
3	3	12	RA	1219144	G>A	0.113	Q111*(CAA>TAA)	patA_1<	Peptidoglycan Oacetyltransferase
3	3	12	RA	1220199	C>T	0.067	D275N(GAT>AAT)	dltA<	Dalaninepoly(phosphoribitol) ligase subunit 1
3	3	12	RA	1234789	C>T	0.044	P724P(CCG>CCA)	bag<	IgA FC receptor precursor
3	3	12	RA	1234922	A>G	0.028	L680P(CTG>CCG)	bag<	IgA FC receptor precursor
3	3	12	RA	1235185	C>T	0.084	L592L(CTG>CTA)	bag<	IgA FC receptor precursor
3	3	12	RA	1239108	T>A	0.028	S545S(TCA>TCT)	lytB_5<	Putative endobetaNacetylglucosaminidase precursor
3	3	12	RA	1243321	T>C	0.088	K31R(AAG>AGG)	phoB<	Phosphate regulon transcriptional regulatory protein PhoB
3	3	12	RA	1248034	G>A	0.55	A256V(GCC>GTC)	BHN97_01281<	Putative thiamine biosynthesis protein
3	3	12	RA	1255055	G>T	0.146	S191Y(TCT>TAT)	nrnA_2<	Bifunctional oligoribonuclease and PAP phosphatase NrnA
3	3	12	RA	1654134	C>G	0.032	T1373T(ACC>ACG)	BHN97_01688	EndoalphaNacetylgalactosaminidase precursor
3	3	12	RA	1687324	C>T	1	A151V(GCT>GTT)	tig	Trigger factor
3	3	12	RA	1861164	A>C	0.174	I92S(ATT>AGT)	glnM<	putative glutamine ABC transporter permease protein GlnM
3	3	12	RA	1920690	T>C	0.02	V349A(GTA>GCA)	iga_2	Immunoglobulin A1 protease precursor
3	3	12	RA	1981125	C>G	0.028	intergenic(674/180)	BHN97_02007</>bglH_3	hypothetical protein/ArylphosphobetaDglucosidase BglH
3	3	12	RA	2079697	T>C	0.559	intergenic(+124/225)	BHN97_02115/>parC	hypothetical protein/DNA topoisomerase 4 subunit A
1	4	13	RA	396573	T>A	0.135	L234F(TTA>TTT)	BHN97_00390<	hypothetical protein
1	4	13	RA	636386	G>A	0.148	R34H(CGT>CAT)	lpd_2	Dihydrolipoyl dehydrogenase
1	4	13	RA	814895	G>T	0.023	Q534K(CAA>AAA)	lipO<	Lipoprotein LipO precursor
1	4	13	RA	830968	G>T	0.04	P101Q(CCG>CAG)	BHN97_00842<	hypothetical protein
1	4	13	RA	955123	C>A	0.261	G119C(GGC>TGC)	BHN97_00981<	putative HTHtype transcriptional regulator
1	4	13	RA	1063954	C>A	0.039	A230S(GCA>TCA)	tkt_1<	Transketolase
1	4	13	RA	1218388	(T)7>6	0.708	coding(1087/1245nt)	patA_1<	Peptidoglycan Oacetyltransferase
1	4	13	RA	1239110	A>C	0.072	S545A(TCA>GCA)	lytB_5<	Putative endobetaNacetylglucosaminidase precursor
1	4	13	JC	1357953	(GTA)5>4	0.162	coding(111113/3939nt)	strH_1<	BetaNacetylhexosaminidase precursor
1	4	13	JC	1530655	&Delta;5bp	0.023	coding(14621466/1854nt)	proS	ProlinetRNA ligase
1	4	13	JC	1593865	&Delta;5bp	0.02	coding(19181922/1974nt)	licR_2	putative licABCH operon regulator
1	4	13	RA	1658856	C>T	0.077	intergenic(+10/60)	BHN97_01691/>gpsB	hypothetical protein/Cell cycle protein GpsB
1	4	13	RA	1678257	(T)8>7	0.032	coding(50/426nt)	toxA_2	Toxin A
1	4	13	RA	1868497	C>A	0.038	L64I(CTA>ATA)	femX	Lipid II:glycine glycyltransferase
2	4	14	JC	210950	+AAAA	0.024	coding(192/642nt)	rex<	Redoxsensing transcriptional repressor Rex
2	4	14	RA	415136	G>C	0.099	A342A(GCC>GCG)	BHN97_00415<	Bacterial extracellular solutebinding protein
2	4	14	RA	762363	G>C	0.026	T203S(ACT>AGT)	gmuE<	Putative fructokinase
2	4	14	RA	795510	C>A	0.05	I148I(ATC>ATA)	BHN97_00802	hypothetical protein
2	4	14	RA	866845	C>A	0.103	F99L(TTC>TTA)	exoA	Exodeoxyribonuclease
2	4	14	RA	944937	G>A	0.118	S68L(TCA>TTA)	pheT_1<	PhenylalaninetRNA ligase beta subunit
2	4	14	RA	955231	G>C	0.691	L83V(CTC>GTC)	BHN97_00981<	putative HTHtype transcriptional regulator
2	4	14	RA	1219144	G>A	0.344	Q111*(CAA>TAA)	patA_1<	Peptidoglycan Oacetyltransferase
2	4	14	RA	1234789	C>T	0.1	P724P(CCG>CCA)	bag<	IgA FC receptor precursor
2	4	14	RA	1249711	C>T	0.022	G47E(GGG>GAG)	BHN97_01283<	hypothetical protein
2	4	14	JC	1357953	(GTA)5>4	0.132	coding(111113/3939nt)	strH_1<	BetaNacetylhexosaminidase precursor
2	4	14	RA	1445072	G>T	0.042	G172W(GGG>TGG)	metP	Methionine import system permease protein MetP
2	4	14	RA	1454075	G>A	0.038	M18I(ATG>ATA)	BHN97_01484	transcriptional repressor DicA
2	4	14	RA	1472806	C>A	0.022	F357L(TTC>TTA)	uvrA	UvrABC system protein A
2	4	14	RA	1613346	A>G	0.021	S411G(AGT>GGT)	hepC	Heparinsulfate lyase precursor
2	4	14	RA	1688264	G>A	0.032	D769D(GAC>GAT)	recD2<	ATPdependent RecDlike DNA helicase
2	4	14	RA	1713725	C>A	0.687	Q44K(CAA>AAA)	BHN97_01749	hypothetical protein
2	4	14	JC	1769796	&Delta;6bp	0.023	coding(44574462/4980nt)	strH_2	BetaNacetylhexosaminidase precursor
2	4	14	RA	1793849	(T)9>10	0.263	intergenic(90/186)	BHN97_01821</>BHN97_01822	hypothetical protein/putative twocomponent responseregulatory protein YehT
2	4	14	RA	1911056	G>T	0.041	G177W(GGG>TGG)	nhaK	Sodium, potassium, lithium and rubidium/H(+) antiporter
2	4	14	RA	1947167	C>T	0.057	V212V(GTC>GTT)	divIB	Cell division protein DivIB
1	5	15	RA	194644	C>A	0.02	D39E(GAC>GAA)	cpoA	Alphagalactosylglucosyldiacylglycerol synthase
1	5	15	RA	234888	C>A	0.247	A95E(GCA>GAA)	gapN	NADPdependent glyceraldehyde3phosphate dehydrogenase
1	5	15	RA	636386	G>A	0.384	R34H(CGT>CAT)	lpd_2	Dihydrolipoyl dehydrogenase
1	5	15	RA	955123	C>A	0.096	G119C(GGC>TGC)	BHN97_00981<	putative HTHtype transcriptional regulator
1	5	15	RA	963904	G>T	0.152	intergenic(+155/+878)	BHN97_00993/<BHN97_00994	hypothetical protein/hypothetical protein
1	5	15	RA	1003279	(T)5>4	0.02	coding(925/1038nt)	lon<	Lon protease
1	5	15	RA	1173281	G>A	0.059	N496N(AAC>AAT)	lytB_4<	Putative endobetaNacetylglucosaminidase precursor
1	5	15	RA	1194980	(A)9>8	0.031	intergenic(+27/+360)	BHN97_01235/<BHN97_01236	Putative dipeptidase/hypothetical protein
1	5	15	RA	1218388	(T)7>6	0.913	coding(1087/1245nt)	patA_1<	Peptidoglycan Oacetyltransferase
1	5	15	JC	1227409	(TTC)3>2	0.033	coding(17501752/1827nt)	glpO<	Alphaglycerophosphate oxidase
1	5	15	RA	1235185	C>T	0.152	L592L(CTG>CTA)	bag<	IgA FC receptor precursor
1	5	15	RA	1239110	A>C	0.047	S545A(TCA>GCA)	lytB_5<	Putative endobetaNacetylglucosaminidase precursor
1	5	15	RA	1240279	T>C	0.04	H155R(CAC>CGC)	lytB_5<	Putative endobetaNacetylglucosaminidase precursor
1	5	15	RA	1287386	C>A	0.035	I355I(ATC>ATA)	BHN97_01320	Integrase core domain protein
2	5	16	JC	210950	+AAAA	0.076	coding(192/642nt)	rex<	Redoxsensing transcriptional repressor Rex
2	5	16	RA	226598	C>A	0.043	G335G(GGC>GGA)	yheS_1	putative ABC transporter ATPbinding protein YheS
2	5	16	RA	605209	A>C	0.026	V218G(GTC>GGC)	BHN97_00616<	Calciumtransporting ATPase 1
2	5	16	RA	866845	C>A	0.049	F99L(TTC>TTA)	exoA	Exodeoxyribonuclease
2	5	16	RA	955231	G>C	0.82	L83V(CTC>GTC)	BHN97_00981<	putative HTHtype transcriptional regulator
2	5	16	RA	1173281	G>A	0.064	N496N(AAC>AAT)	lytB_4<	Putative endobetaNacetylglucosaminidase precursor
2	5	16	RA	1219144	G>A	0.279	Q111*(CAA>TAA)	patA_1<	Peptidoglycan Oacetyltransferase
2	5	16	RA	1239108	T>A	0.052	S545S(TCA>TCT)	lytB_5<	Putative endobetaNacetylglucosaminidase precursor
2	5	16	RA	1450372	T>C	0.024	H55H(CAT>CAC)	BHN97_01480	Putative NrdIlike protein
2	5	16	RA	1713725	C>A	0.811	Q44K(CAA>AAA)	BHN97_01749	hypothetical protein
2	5	16	RA	1793849	(T)9>10	0.121	intergenic(90/186)	BHN97_01821</>BHN97_01822	hypothetical protein/putative twocomponent responseregulatory protein YehT
2	5	16	RA	1947167	C>T	0.053	V212V(GTC>GTT)	divIB	Cell division protein DivIB
2	5	16	RA	2079642	C>T	0.141	intergenic(+69/280)	BHN97_02115/>parC	hypothetical protein/DNA topoisomerase 4 subunit A
3	5	17	RA	359273	G>A	0.054	A66V(GCA>GTA)	leuB<	3isopropylmalate dehydrogenase
3	5	17	RA	827958	G>A	0.851	A21V(GCC>GTC)	BHN97_00838<	Arylsulfatase
3	5	17	RA	926685	G>A	0.022	noncoding(31/76nt)	BHN97_00937<	tRNAIle
3	5	17	RA	955231	G>C	0.969	L83V(CTC>GTC)	BHN97_00981<	putative HTHtype transcriptional regulator
3	5	17	RA	1114243	C>A	0.044	L353F(TTG>TTT)	mutS<	DNA mismatch repair protein MutS
3	5	17	RA	1137180	C>A	0.886	D584Y(GAT>TAT)	copA<	putative copperimporting Ptype ATPase A
3	5	17	RA	1234789	C>T	0.059	P724P(CCG>CCA)	bag<	IgA FC receptor precursor
3	5	17	RA	1239110	A>C	0.054	S545A(TCA>GCA)	lytB_5<	Putative endobetaNacetylglucosaminidase precursor
3	5	17	RA	1240321	T>G	0.033	E141A(GAA>GCA)	lytB_5<	Putative endobetaNacetylglucosaminidase precursor
3	5	17	RA	1248034	G>A	0.947	A256V(GCC>GTC)	BHN97_01281<	Putative thiamine biosynthesis protein
3	5	17	JC	1357953	(GTA)5>4	0.111	coding(111113/3939nt)	strH_1<	BetaNacetylhexosaminidase precursor
3	5	17	RA	1471993	C>T	0.027	I86I(ATC>ATT)	uvrA	UvrABC system protein A
3	5	17	RA	1592822	(A)7>6	0.029	coding(875/1974nt)	licR_2	putative licABCH operon regulator
3	5	17	RA	1687324	C>T	0.946	A151V(GCT>GTT)	tig	Trigger factor
3	5	17	RA	1920734	T>G	0.022	S364A(TCT>GCT)	iga_2	Immunoglobulin A1 protease precursor
3	5	17	RA	1923456	A>T	0.034	N1271I(AAC>ATC)	iga_2	Immunoglobulin A1 protease precursor
3	5	17	RA	2079697	T>C	0.954	intergenic(+124/225)	BHN97_02115/>parC	hypothetical protein/DNA topoisomerase 4 subunit A
1	6	18	RA	72093	G>T	0.021	G190W(GGG>TGG)	tagH	Teichoic acids export ATPbinding protein TagH
1	6	18	RA	136124	G>T	0.023	S151I(AGT>ATT)	BHN97_00143	hypothetical protein
1	6	18	RA	234888	C>A	0.388	A95E(GCA>GAA)	gapN	NADPdependent glyceraldehyde3phosphate dehydrogenase
1	6	18	RA	264552	T>C	0.03	D241D(GAT>GAC)	rbgA	Ribosome biogenesis GTPase A
1	6	18	RA	369902	A>C	0.051	N128K(AAT>AAG)	BHN97_00366<	EamAlike transporter family protein
1	6	18	RA	396573	T>A	0.027	L234F(TTA>TTT)	BHN97_00390<	hypothetical protein
1	6	18	RA	636386	G>A	0.344	R34H(CGT>CAT)	lpd_2	Dihydrolipoyl dehydrogenase
1	6	18	RA	679505	G>T	0.021	G50W(GGG>TGG)	BHN97_00693	Nicotinamide mononucleotide transporter
1	6	18	RA	719151	G>T	0.031	intergenic(39/+58)	BHN97_00727</<tabA	hypothetical protein/Toxinantitoxin biofilm protein TabA
1	6	18	RA	764481	G>A	0.023	I192I(ATC>ATT)	bglF_1<	PTS system betaglucosidespecific EIIBCA component
1	6	18	RA	764932	G>A	0.02	A42V(GCA>GTA)	bglF_1<	PTS system betaglucosidespecific EIIBCA component
1	6	18	RA	955123	C>A	0.26	G119C(GGC>TGC)	BHN97_00981<	putative HTHtype transcriptional regulator
1	6	18	RA	963904	G>T	0.102	intergenic(+155/+878)	BHN97_00993/<BHN97_00994	hypothetical protein/hypothetical protein
1	6	18	RA	1173281	G>A	0.052	N496N(AAC>AAT)	lytB_4<	Putative endobetaNacetylglucosaminidase precursor
1	6	18	RA	1218388	(T)7>6	0.756	coding(1087/1245nt)	patA_1<	Peptidoglycan Oacetyltransferase
1	6	18	RA	1239108	T>A	0.035	S545S(TCA>TCT)	lytB_5<	Putative endobetaNacetylglucosaminidase precursor
1	6	18	RA	1239110	A>C	0.057	S545A(TCA>GCA)	lytB_5<	Putative endobetaNacetylglucosaminidase precursor
1	6	18	RA	1239138	A>G	0.048	G535G(GGT>GGC)	lytB_5<	Putative endobetaNacetylglucosaminidase precursor
1	6	18	RA	1273600	G>A	0.024	L25L(TTG>TTA)	recF	DNA replication and repair protein RecF
1	6	18	RA	1389920	T>G	0.023	N96T(AAT>ACT)	BHN97_01417<	lineagespecific thermal regulator protein
1	6	18	RA	1404160	C>A	0.021	V122F(GTC>TTC)	BHN97_01431<	Helixturnhelix domain protein
1	6	18	RA	1410053	A>G	0.03	intergenic(+175/33)	BHN97_01439/>BHN97_01440	hypothetical protein/hypothetical protein
1	6	18	RA	1498848	C>T	0.021	T235I(ACT>ATT)	secY	Protein translocase subunit SecY
1	6	18	RA	1521900	C>T	0.039	P738S(CCT>TCT)	leuS	LeucinetRNA ligase
1	6	18	RA	1792281	G>T	0.021	V23V(GTG>GTT)	BHN97_01820	Bacterial ABC transporter protein EcsB
1	6	18	RA	1995570	G>T	0.084	intergenic(+173/186)	livF/>BHN97_02026	Highaffinity branchedchain amino acid transport ATPbinding protein LivF/inosine 5'monophosphate dehydrogenase
1	6	18	RA	2036348	C>A	0.021	L116L(CTC>CTA)	arlR_2	Response regulator ArlR
1	6	18	RA	2055693	C>G	0.026	A156G(GCT>GGT)	glnQ_5	Glutamine transport ATPbinding protein GlnQ
2	6	19	RA	210854	C>T	0.056	M96I(ATG>ATA)	rex<	Redoxsensing transcriptional repressor Rex
2	6	19	JC	210950	+AAAA	0.131	coding(192/642nt)	rex<	Redoxsensing transcriptional repressor Rex
2	6	19	RA	261901	C>T	0.04	T1552T(ACC>ACT)	iga_1	Immunoglobulin A1 protease precursor
2	6	19	RA	282764	G>A	0.08	R470*(CGA>TGA)	BHN97_00281<	Streptococcal histidine triad protein
2	6	19	JC	298723	&Delta;4bp	0.025	coding(450453/1692nt)	lacE_1<	PTS system lactosespecific EIICB component
2	6	19	JC	372070	(GACA)2>1	0.055	coding(111114/1023nt)	yjjN<	Putative Lgalactonate oxidoreductase
2	6	19	RA	521838	C>A	0.061	E113D(GAG>GAT)	BHN97_00531<	hypothetical protein
2	6	19	RA	558336	G>T	0.055	L67I(CTT>ATT)	BHN97_00566<	Tetratricopeptide repeat
2	6	19	RA	726964	A>G	0.031	Y671Y(TAT>TAC)	nanB<	Sialidase B precursor
2	6	19	RA	820917	C>A	0.045	V141F(GTT>TTT)	acpB<	Capsule synthesis positive regulator AcpB
2	6	19	RA	955231	G>C	0.944	L83V(CTC>GTC)	BHN97_00981<	putative HTHtype transcriptional regulator
2	6	19	JC	978788	&Delta;4bp	0.036	coding(9194/225nt)	BHN97_01011	hypothetical protein
2	6	19	RA	983114	A>G	0.055	K180K(AAA>AAG)	BHN97_01015	NADPHdependent FMN reductase
2	6	19	RA	987851	G>A	0.053	E512K(GAG>AAG)	isp	Major intracellular serine protease precursor
2	6	19	RA	988542	G>T	0.032	R145S(AGG>AGT)	BHN97_01019	hypothetical protein
2	6	19	RA	1001615	C>A	0.049	G414C(GGT>TGT)	murA1<	UDPNacetylglucosamine 1carboxyvinyltransferase 1
2	6	19	RA	1012232	&Delta;1bp	0.048	coding(75/828nt)	purR<	Pur operon repressor
2	6	19	RA	1012233	&Delta;1bp	0.046	coding(74/828nt)	purR<	Pur operon repressor
2	6	19	RA	1088004	G>T	0.032	P131T(CCA>ACA)	tgt<	Queuine tRNAribosyltransferase
2	6	19	RA	1128753	C>T	0.043	G179D(GGT>GAT)	gluP<	Rhomboid protease GluP
2	6	19	JC	1129334	#NAME?	0.069	coding(478/540nt)	BHN97_01178<	putative 5formyltetrahydrofolate cycloligase
2	6	19	RA	1161818	&Delta;1bp	0.026	coding(464/852nt)	BHN97_01207<	Helixturnhelix domain protein
2	6	19	RA	1219144	G>A	0.185	Q111*(CAA>TAA)	patA_1<	Peptidoglycan Oacetyltransferase
2	6	19	RA	1267139	C>A	0.045	G90W(GGG>TGG)	ecfT_1<	Energycoupling factor transporter transmembrane protein EcfT
2	6	19	JC	1423441	&Delta;10bp	0.022	coding(312/153nt)	BHN97_01450<	hypothetical protein
2	6	19	RA	1448126	C>A	0.029	S521Y(TCT>TAT)	BHN97_01477	putative sensorlike histidine kinase
2	6	19	RA	1525006	C>T	0.045	T144T(ACC>ACT)	ruvB	Holliday junction ATPdependent DNA helicase RuvB
2	6	19	JC	1528507	(GGT)2>1	0.049	coding(586588/1260nt)	BHN97_01573	Putative zinc metalloprotease
2	6	19	RA	1545827	G>T	0.047	E748*(GAA>TAA)	polC_2	DNA polymerase III PolCtype
2	6	19	JC	1676217	&Delta;4bp	0.027	coding(9396/147nt)	BHN97_01709	DNA alkylation repair enzyme
2	6	19	RA	1713725	C>A	0.889	Q44K(CAA>AAA)	BHN97_01749	hypothetical protein
2	6	19	RA	1775829	C>A	0.034	T322K(ACA>AAA)	hsdS_1	Type1 restriction enzyme EcoKI specificity protein
2	6	19	RA	1793849	(T)9>10	0.107	intergenic(90/186)	BHN97_01821</>BHN97_01822	hypothetical protein/putative twocomponent responseregulatory protein YehT
2	6	19	RA	1802319	G>T	0.062	G88C(GGT>TGT)	BHN97_01832	hypothetical protein
2	6	19	RA	1811340	G>T	0.047	S744I(AGC>ATC)	infB	Translation initiation factor IF2
2	6	19	RA	1861052	C>T	0.03	S129S(TCG>TCA)	glnM<	putative glutamine ABC transporter permease protein GlnM
2	6	19	RA	1975224	A>T	0.047	E3V(GAA>GTA)	pacS	putative coppertransporting ATPase PacS
2	6	19	RA	2059656	C>A	0.047	P231Q(CCA>CAA)	deoB	Phosphopentomutase
2	6	19	RA	2079642	C>T	0.187	intergenic(+69/280)	BHN97_02115/>parC	hypothetical protein/DNA topoisomerase 4 subunit A
3	6	20	RA	435153	G>C	0.027	A452G(GCC>GGC)	BHN97_00438<	putative ABC transporter ATPbinding protein
3	6	20	RA	495578	(T)8>7	0.021	intergenic(218/+517)	lytA_3</<BHN97_00499	Autolysin/hypothetical protein
3	6	20	RA	582285	C>A	0.24	intergenic(62/+110)	bmrA</<sarA_1	Multidrug resistance ABC transporter ATPbinding/permease protein BmrA/Oligopeptidebinding protein SarA precursor
3	6	20	RA	826728	G>A	0.263	P431L(CCG>CTG)	BHN97_00838<	Arylsulfatase
3	6	20	RA	827958	G>A	0.666	A21V(GCC>GTC)	BHN97_00838<	Arylsulfatase
3	6	20	RA	898533	C>A	0.03	P445P(CCG>CCT)	treA<	Trehalose6phosphate hydrolase
3	6	20	RA	955231	G>C	1	L83V(CTC>GTC)	BHN97_00981<	putative HTHtype transcriptional regulator
3	6	20	RA	1137180	C>A	0.634	D584Y(GAT>TAT)	copA<	putative copperimporting Ptype ATPase A
3	6	20	RA	1173281	G>A	0.061	N496N(AAC>AAT)	lytB_4<	Putative endobetaNacetylglucosaminidase precursor
3	6	20	RA	1238869	T>G	0.04	D625A(GAT>GCT)	lytB_5<	Putative endobetaNacetylglucosaminidase precursor
3	6	20	RA	1240279	T>C	0.045	H155R(CAC>CGC)	lytB_5<	Putative endobetaNacetylglucosaminidase precursor
3	6	20	RA	1248034	G>A	1	A256V(GCC>GTC)	BHN97_01281<	Putative thiamine biosynthesis protein
3	6	20	RA	1476622	G>T	0.067	A136S(GCA>TCA)	BHN97_01506	hypothetical protein
3	6	20	RA	1568876	T>G	0.023	E145D(GAA>GAC)	tetD<	Transposon Tn10 TetD protein
3	6	20	RA	1687324	C>T	1	A151V(GCT>GTT)	tig	Trigger factor
3	6	20	RA	1689623	G>A	0.325	T316T(ACC>ACT)	recD2<	ATPdependent RecDlike DNA helicase
3	6	20	RA	2024265	G>C	0.058	A327P(GCT>CCT)	yknZ	putative ABC transporter permease YknZ
3	6	20	RA	2079697	T>C	1	intergenic(+124/225)	BHN97_02115/>parC	hypothetical protein/DNA topoisomerase 4 subunit A
3	6	20	RA	2098228	C>T	0.022	R381H(CGC>CAC)	dacA<	DalanylDalanine carboxypeptidase DacA precursor
1	7	21	RA	234888	C>A	0.215	A95E(GCA>GAA)	gapN	NADPdependent glyceraldehyde3phosphate dehydrogenase
1	7	21	RA	264552	T>C	0.085	D241D(GAT>GAC)	rbgA	Ribosome biogenesis GTPase A
1	7	21	RA	267208	G>A	0.028	intergenic(+195/331)	clcA/>xerS	H(+)/Cl() exchange transporter ClcA/Tyrosine recombinase XerS
1	7	21	RA	300460	G>T	0.027	intergenic(96/+138)	licT_1</<lacD	Transcription antiterminator LicT/Tagatose 1,6diphosphate aldolase
1	7	21	RA	407633	G>T	0.077	L206F(TTG>TTT)	gdhA	NADPspecific glutamate dehydrogenase
1	7	21	RA	636386	G>A	0.289	R34H(CGT>CAT)	lpd_2	Dihydrolipoyl dehydrogenase
1	7	21	RA	687574	(T)10>9	0.042	intergenic(256/35)	pepO</>znuC_1	Neutral endopeptidase/Highaffinity zinc uptake system ATPbinding protein ZnuC
1	7	21	RA	860048	C>A	0.045	R288L(CGC>CTC)	arnB<	UDP4amino4deoxyLarabinoseoxoglutarate aminotransferase
1	7	21	RA	955123	C>A	0.596	G119C(GGC>TGC)	BHN97_00981<	putative HTHtype transcriptional regulator
1	7	21	RA	963904	G>T	0.059	intergenic(+155/+878)	BHN97_00993/<BHN97_00994	hypothetical protein/hypothetical protein
1	7	21	RA	1158603	C>T	0.025	intergenic(321/+20)	BHN97_01204</<hisS	hypothetical protein/HistidinetRNA ligase
1	7	21	RA	1218388	(T)7>6	0.455	coding(1087/1245nt)	patA_1<	Peptidoglycan Oacetyltransferase
1	7	21	RA	1234921	C>T	0.062	L680L(CTG>CTA)	bag<	IgA FC receptor precursor
1	7	21	RA	1404160	C>A	0.05	V122F(GTC>TTC)	BHN97_01431<	Helixturnhelix domain protein
1	7	21	RA	1443392	C>T	0.027	F421F(TTC>TTT)	dapE	Succinyldiaminopimelate desuccinylase
1	7	21	RA	1445379	C>T	0.037	G158R(GGA>AGA)	BHN97_01475<	hypothetical protein
1	7	21	RA	1588057	C>G	0.108	P102A(CCC>GCC)	ltrA_3	Group II intronencoded protein LtrA
1	7	21	JC	1703002	(GGATGA)2>1	0.025	coding(222227/786nt)	fabM	Trans2decenoyl[acylcarrierprotein] isomerase
1	7	21	RA	1791461	C>G	0.041	intergenic(44/24)	BHN97_01818</>ecsA_4	HITlike protein/ABCtype transporter ATPbinding protein EcsA
1	7	21	RA	1924808	G>T	0.024	D1722Y(GAT>TAT)	iga_2	Immunoglobulin A1 protease precursor
1	7	21	RA	1941409	C>T	0.024	R24C(CGT>TGT)	BHN97_01964	hypothetical protein
1	7	21	RA	1991077	C>T	0.133	P138S(CCA>TCA)	braC	Leucine, isoleucine, valine, threonine, and alaninebinding protein precursor
1	7	21	RA	1995570	G>T	0.12	intergenic(+173/186)	livF/>BHN97_02026	Highaffinity branchedchain amino acid transport ATPbinding protein LivF/inosine 5'monophosphate dehydrogenase
2	7	22	RA	683640	G>T	0.02	H26N(CAT>AAT)	relA<	Bifunctional (p)ppGpp synthase/hydrolase RelA
2	7	22	RA	955231	G>C	1	L83V(CTC>GTC)	BHN97_00981<	putative HTHtype transcriptional regulator
2	7	22	RA	987851	G>A	0.564	E512K(GAG>AAG)	isp	Major intracellular serine protease precursor
2	7	22	RA	1111949	A>G	0.023	G224G(GGT>GGC)	BHN97_01160<	putative ABC transporter ATPbinding protein
2	7	22	RA	1142341	T>G	0.246	intergenic(250/+108)	BHN97_01188</<malP	hypothetical protein/Maltodextrin phosphorylase
2	7	22	RA	1173281	G>A	0.068	N496N(AAC>AAT)	lytB_4<	Putative endobetaNacetylglucosaminidase precursor
2	7	22	RA	1707666	C>T	0.058	T92I(ACC>ATC)	fabG	3oxoacyl[acylcarrierprotein] reductase FabG
2	7	22	RA	1713725	C>A	1	Q44K(CAA>AAA)	BHN97_01749	hypothetical protein
2	7	22	RA	1790190	G>T	0.027	intergenic(+203/+119)	dnaJ/<BHN97_01816	Chaperone protein DnaJ/hypothetical protein
2	7	22	RA	1844620	C>T	0.03	L252L(CTC>CTT)	pnp	Polyribonucleotide nucleotidyltransferase
2	7	22	RA	1947167	C>T	0.496	V212V(GTC>GTT)	divIB	Cell division protein DivIB
2	7	22	RA	1975224	A>T	0.242	E3V(GAA>GTA)	pacS	putative coppertransporting ATPase PacS
2	7	22	RA	2079642	C>T	0.101	intergenic(+69/280)	BHN97_02115/>parC	hypothetical protein/DNA topoisomerase 4 subunit A
3	7	23	RA	122053	A>G	0.114	F67L(TTT>CTT)	BHN97_00125<	Transposase DDE domain protein
3	7	23	RA	435153	G>C	0.137	A452G(GCC>GGC)	BHN97_00438<	putative ABC transporter ATPbinding protein
3	7	23	RA	506897	A>T	0.115	E35V(GAA>GTA)	BHN97_00512	ApaLIlike restriction endonuclease
3	7	23	RA	575781	G>T	0.021	P751T(CCC>ACC)	rapA_1<	RNA polymeraseassociated protein RapA
3	7	23	RA	577867	(A)7>6	0.02	coding(165/3099nt)	rapA_1<	RNA polymeraseassociated protein RapA
3	7	23	RA	582285	C>A	0.067	intergenic(62/+110)	bmrA</<sarA_1	Multidrug resistance ABC transporter ATPbinding/permease protein BmrA/Oligopeptidebinding protein SarA precursor
3	7	23	JC	630806	(CGT)2>1	0.021	coding(209211/1131nt)	sugC<	Trehalose import ATPbinding protein SugC
3	7	23	RA	826728	G>A	0.07	P431L(CCG>CTG)	BHN97_00838<	Arylsulfatase
3	7	23	RA	827958	G>A	0.894	A21V(GCC>GTC)	BHN97_00838<	Arylsulfatase
3	7	23	RA	937646	(A)5>4	0.022	coding(348/534nt)	BHN97_00959	hypothetical protein
3	7	23	RA	955231	G>C	1	L83V(CTC>GTC)	BHN97_00981<	putative HTHtype transcriptional regulator
3	7	23	RA	1137180	C>A	0.93	D584Y(GAT>TAT)	copA<	putative copperimporting Ptype ATPase A
3	7	23	RA	1234789	C>T	0.071	P724P(CCG>CCA)	bag<	IgA FC receptor precursor
3	7	23	RA	1248034	G>A	1	A256V(GCC>GTC)	BHN97_01281<	Putative thiamine biosynthesis protein
3	7	23	JC	1357953	(GTA)5>4	0.085	coding(111113/3939nt)	strH_1<	BetaNacetylhexosaminidase precursor
3	7	23	RA	1476622	G>T	0.088	A136S(GCA>TCA)	BHN97_01506	hypothetical protein
3	7	23	RA	1608042	C>T	0.069	intergenic(249/22)	gno_1</>manX_4	Gluconate 5dehydrogenase/PTS system mannosespecific EIIAB component
3	7	23	RA	1678257	(T)8>7	0.026	coding(50/426nt)	toxA_2	Toxin A
3	7	23	RA	1687324	C>T	1	A151V(GCT>GTT)	tig	Trigger factor
3	7	23	RA	1689623	G>A	0.077	T316T(ACC>ACT)	recD2<	ATPdependent RecDlike DNA helicase
3	7	23	RA	1712340	C>A	0.094	T213K(ACA>AAA)	accD	Acetylcoenzyme A carboxylase carboxyl transferase subunit beta
3	7	23	RA	1826367	G>T	0.025	L140F(TTG>TTT)	BHN97_01863	Eukaryotic and archaeal DNA primase small subunit
3	7	23	RA	2079697	T>C	1	intergenic(+124/225)	BHN97_02115/>parC	hypothetical protein/DNA topoisomerase 4 subunit A
1	8	24	RA	138043	C>T	0.024	H441H(CAC>CAT)	rlmCD_1	23S rRNA (uracilC(5))methyltransferase RlmCD
1	8	24	RA	163484	(A)7>6	0.027	coding(39/1851nt)	BHN97_00173	Relaxase/Mobilisation nuclease domain protein
1	8	24	RA	168935	A>G	0.023	intergenic(305/132)	BHN97_00177</>BHN97_00178	Integrase core domain protein/hypothetical protein
1	8	24	RA	234888	C>A	0.403	A95E(GCA>GAA)	gapN	NADPdependent glyceraldehyde3phosphate dehydrogenase
1	8	24	RA	636386	G>A	0.333	R34H(CGT>CAT)	lpd_2	Dihydrolipoyl dehydrogenase
1	8	24	RA	693913	C>A	0.061	A116S(GCC>TCC)	BHN97_00705<	putative ABC transporter ATPbinding protein/MT1014
1	8	24	RA	701443	T>G	0.062	K107T(AAG>ACG)	ileS<	IsoleucinetRNA ligase
1	8	24	RA	764481	G>A	0.037	I192I(ATC>ATT)	bglF_1<	PTS system betaglucosidespecific EIIBCA component
1	8	24	RA	860048	C>A	0.103	R288L(CGC>CTC)	arnB<	UDP4amino4deoxyLarabinoseoxoglutarate aminotransferase
1	8	24	RA	890427	G>C	0.236	G217A(GGA>GCA)	fhuC	Iron(3+)hydroxamate import ATPbinding protein FhuC
1	8	24	RA	955123	C>A	0.66	G119C(GGC>TGC)	BHN97_00981<	putative HTHtype transcriptional regulator
1	8	24	RA	1006756	C>G	0.108	V100V(GTG>GTC)	ybhL<	Inner membrane protein YbhL
1	8	24	JC	1131615	#NAME?	0.041	coding(105/699nt)	dapH<	2,3,4,5tetrahydropyridine2,6dicarboxylate Nacetyltransferase
1	8	24	RA	1173281	G>A	0.073	N496N(AAC>AAT)	lytB_4<	Putative endobetaNacetylglucosaminidase precursor
1	8	24	RA	1218388	(T)7>6	0.399	coding(1087/1245nt)	patA_1<	Peptidoglycan Oacetyltransferase
1	8	24	RA	1234888	C>T	0.056	P691P(CCG>CCA)	bag<	IgA FC receptor precursor
1	8	24	RA	1235185	C>T	0.135	L592L(CTG>CTA)	bag<	IgA FC receptor precursor
1	8	24	RA	1239108	T>A	0.057	S545S(TCA>TCT)	lytB_5<	Putative endobetaNacetylglucosaminidase precursor
1	8	24	RA	1239110	A>C	0.053	S545A(TCA>GCA)	lytB_5<	Putative endobetaNacetylglucosaminidase precursor
1	8	24	RA	1243711	G>T	0.062	intergenic(299/+343)	phoB</<clpC_1	Phosphate regulon transcriptional regulatory protein PhoB/ATPdependent Clp protease ATPbinding subunit ClpC
1	8	24	RA	1402080	G>T	0.038	intergenic(+166/49)	macB_3/>artP_2	Macrolide export ATPbinding/permease protein MacB/Argininebinding extracellular protein ArtP precursor
1	8	24	RA	1404160	C>A	0.024	V122F(GTC>TTC)	BHN97_01431<	Helixturnhelix domain protein
1	8	24	RA	1445379	C>T	0.032	G158R(GGA>AGA)	BHN97_01475<	hypothetical protein
1	8	24	RA	1455434	(T)5>4	0.024	coding(210/558nt)	epiD	Epidermin decarboxylase
1	8	24	RA	1514991	A>G	0.02	intergenic(+139/12)	licC_4/>bssA	Lichenan permease IIC component/Benzylsuccinate synthase alpha subunit
1	8	24	RA	1544043	G>T	0.023	G153V(GGT>GTT)	polC_2	DNA polymerase III PolCtype
1	8	24	RA	1578014	C>A	0.027	V99V(GTC>GTA)	BHN97_01618	hypothetical protein
1	8	24	RA	1791461	C>G	0.095	intergenic(44/24)	BHN97_01818</>ecsA_4	HITlike protein/ABCtype transporter ATPbinding protein EcsA
1	8	24	RA	1995570	G>T	0.124	intergenic(+173/186)	livF/>BHN97_02026	Highaffinity branchedchain amino acid transport ATPbinding protein LivF/inosine 5'monophosphate dehydrogenase
2	8	25	RA	272346	T>G	0.257	E61A(GAA>GCA)	pdhC<	Dihydrolipoyllysineresidue acetyltransferase component of pyruvate dehydrogenase complex
2	8	25	RA	388929	C>T	0.13	intergenic(+147/303)	rsmG/>pyrP	Ribosomal RNA small subunit methyltransferase G/Uracil permease
2	8	25	RA	434730	(T)6>5	0.02	intergenic(66/+29)	mtaD</<BHN97_00438	5methylthioadenosine/Sadenosylhomocysteine deaminase/putative ABC transporter ATPbinding protein
2	8	25	RA	687574	(T)10>9	0.186	intergenic(256/35)	pepO</>znuC_1	Neutral endopeptidase/Highaffinity zinc uptake system ATPbinding protein ZnuC
2	8	25	RA	955231	G>C	1	L83V(CTC>GTC)	BHN97_00981<	putative HTHtype transcriptional regulator
2	8	25	RA	987851	G>A	0.385	E512K(GAG>AAG)	isp	Major intracellular serine protease precursor
2	8	25	RA	1007793	(T)8>9	0.023	coding(59/741nt)	BHN97_01037<	Putative TrmH family tRNA/rRNA methyltransferase
2	8	25	RA	1142341	T>G	0.201	intergenic(250/+108)	BHN97_01188</<malP	hypothetical protein/Maltodextrin phosphorylase
2	8	25	RA	1173281	G>A	0.079	N496N(AAC>AAT)	lytB_4<	Putative endobetaNacetylglucosaminidase precursor
2	8	25	RA	1235185	C>T	0.11	L592L(CTG>CTA)	bag<	IgA FC receptor precursor
2	8	25	RA	1240321	T>G	0.045	E141A(GAA>GCA)	lytB_5<	Putative endobetaNacetylglucosaminidase precursor
2	8	25	JC	1357953	(GTA)5>4	0.12	coding(111113/3939nt)	strH_1<	BetaNacetylhexosaminidase precursor
2	8	25	RA	1415420	C>A	0.05	P458Q(CCG>CAG)	lytB_6	Putative endobetaNacetylglucosaminidase precursor
2	8	25	RA	1660913	(A)7>6	0.02	coding(13/1395nt)	BHN97_01694	putative membrane protein
2	8	25	RA	1713725	C>A	1	Q44K(CAA>AAA)	BHN97_01749	hypothetical protein
2	8	25	RA	1744626	A>C	0.021	N611T(AAC>ACC)	pflB	Formate acetyltransferase
2	8	25	JC	1792697	(ACTGG)3>2	0.07	coding(485489/1050nt)	BHN97_01820	Bacterial ABC transporter protein EcsB
2	8	25	RA	1806216	G>T	0.161	A51S(GCC>TCC)	trmB	tRNA (guanineN(7))methyltransferase
2	8	25	RA	1908153	C>A	0.02	intergenic(44/+168)	BHN97_01930</<BHN97_01931	hypothetical protein/hypothetical protein
2	8	25	RA	1947167	C>T	0.405	V212V(GTC>GTT)	divIB	Cell division protein DivIB
2	8	25	RA	1975224	A>T	0.199	E3V(GAA>GTA)	pacS	putative coppertransporting ATPase PacS
2	8	25	RA	2079642	C>T	0.117	intergenic(+69/280)	BHN97_02115/>parC	hypothetical protein/DNA topoisomerase 4 subunit A
3	8	26	RA	122053	A>G	0.055	F67L(TTT>CTT)	BHN97_00125<	Transposase DDE domain protein
3	8	26	RA	236325	T>G	0.073	intergenic(+296/153)	gapN/>glgB	NADPdependent glyceraldehyde3phosphate dehydrogenase/1,4alphaglucan branching enzyme GlgB
3	8	26	RA	435153	G>C	0.147	A452G(GCC>GGC)	BHN97_00438<	putative ABC transporter ATPbinding protein
3	8	26	RA	468963	&Delta;1bp	0.02	coding(394/774nt)	ydcV<	Inner membrane ABC transporter permease protein YdcV
3	8	26	RA	495578	(T)8>7	0.023	intergenic(218/+517)	lytA_3</<BHN97_00499	Autolysin/hypothetical protein
3	8	26	RA	506897	A>T	0.097	E35V(GAA>GTA)	BHN97_00512	ApaLIlike restriction endonuclease
3	8	26	RA	572887	C>A	0.024	Q9H(CAG>CAT)	BHN97_00583<	Acetyltransferase (GNAT) family protein
3	8	26	RA	582285	C>A	0.22	intergenic(62/+110)	bmrA</<sarA_1	Multidrug resistance ABC transporter ATPbinding/permease protein BmrA/Oligopeptidebinding protein SarA precursor
3	8	26	RA	826728	G>A	0.081	P431L(CCG>CTG)	BHN97_00838<	Arylsulfatase
3	8	26	RA	827958	G>A	0.709	A21V(GCC>GTC)	BHN97_00838<	Arylsulfatase
3	8	26	RA	850069	C>A	0.048	A83S(GCG>TCG)	malK_1<	Maltose/maltodextrin import ATPbinding protein MalK
3	8	26	RA	921958	A>C	0.04	F364C(TTT>TGT)	rafA<	Alphagalactosidase
3	8	26	RA	947016	(A)8>9	0.034	intergenic(149/126)	BHN97_00972</>BHN97_00973	hypothetical protein/Transposase, Mutator family
3	8	26	RA	955231	G>C	1	L83V(CTC>GTC)	BHN97_00981<	putative HTHtype transcriptional regulator
3	8	26	RA	1021389	G>T	0.049	Q231K(CAA>AAA)	BHN97_01052<	Helixturnhelix domain protein
3	8	26	RA	1093351	A>G	0.158	*427Q(TAG>CAG)	mepA_2<	Multidrug export protein MepA
3	8	26	RA	1137180	C>A	0.735	D584Y(GAT>TAT)	copA<	putative copperimporting Ptype ATPase A
3	8	26	RA	1239138	A>G	0.05	G535G(GGT>GGC)	lytB_5<	Putative endobetaNacetylglucosaminidase precursor
3	8	26	RA	1239178	C>G	0.041	S522T(AGC>ACC)	lytB_5<	Putative endobetaNacetylglucosaminidase precursor
3	8	26	RA	1248034	G>A	1	A256V(GCC>GTC)	BHN97_01281<	Putative thiamine biosynthesis protein
3	8	26	RA	1272513	C>G	0.021	E162Q(GAA>CAA)	albE<	Antilisterial bacteriocin subtilosin biosynthesis protein AlbE
3	8	26	RA	1430670	G>T	0.027	L25F(TTG>TTT)	msbA_2	Lipid A export ATPbinding/permease protein MsbA
3	8	26	RA	1476622	G>T	0.119	A136S(GCA>TCA)	BHN97_01506	hypothetical protein
3	8	26	RA	1687324	C>T	1	A151V(GCT>GTT)	tig	Trigger factor
3	8	26	RA	1689623	G>A	0.252	T316T(ACC>ACT)	recD2<	ATPdependent RecDlike DNA helicase
3	8	26	RA	1854680	C>A	0.18	A363D(GCT>GAT)	BHN97_01887	FtsXlike permease family protein
3	8	26	RA	2079697	T>C	1	intergenic(+124/225)	BHN97_02115/>parC	hypothetical protein/DNA topoisomerase 4 subunit A
1	9	27	RA	23912	(A)8>9	0.025	coding(243/312nt)	BHN97_00020	hypothetical protein
1	9	27	RA	138043	C>T	0.045	H441H(CAC>CAT)	rlmCD_1	23S rRNA (uracilC(5))methyltransferase RlmCD
1	9	27	RA	172772	G>T	1	intergenic(+49/974)	iphP/>ecsA_1	Tyrosineprotein phosphatase precursor/ABCtype transporter ATPbinding protein EcsA
1	9	27	RA	234888	C>A	0.141	A95E(GCA>GAA)	gapN	NADPdependent glyceraldehyde3phosphate dehydrogenase
1	9	27	RA	264552	T>C	0.037	D241D(GAT>GAC)	rbgA	Ribosome biogenesis GTPase A
1	9	27	RA	407633	G>T	0.239	L206F(TTG>TTT)	gdhA	NADPspecific glutamate dehydrogenase
1	9	27	RA	631714	A>C	0.029	S110A(TCA>GCA)	yecD<	Isochorismatase family protein YecD
1	9	27	RA	636386	G>A	0.146	R34H(CGT>CAT)	lpd_2	Dihydrolipoyl dehydrogenase
1	9	27	RA	693913	C>A	0.059	A116S(GCC>TCC)	BHN97_00705<	putative ABC transporter ATPbinding protein/MT1014
1	9	27	RA	701443	T>G	0.065	K107T(AAG>ACG)	ileS<	IsoleucinetRNA ligase
1	9	27	RA	732345	G>A	0.192	T85I(ACA>ATA)	ebgC<	Evolved betagalactosidase subunit beta
1	9	27	RA	764481	G>A	0.048	I192I(ATC>ATT)	bglF_1<	PTS system betaglucosidespecific EIIBCA component
1	9	27	RA	860048	C>A	0.152	R288L(CGC>CTC)	arnB<	UDP4amino4deoxyLarabinoseoxoglutarate aminotransferase
1	9	27	RA	890427	G>C	0.121	G217A(GGA>GCA)	fhuC	Iron(3+)hydroxamate import ATPbinding protein FhuC
1	9	27	RA	955123	C>A	0.877	G119C(GGC>TGC)	BHN97_00981<	putative HTHtype transcriptional regulator
1	9	27	RA	1006756	C>G	0.058	V100V(GTG>GTC)	ybhL<	Inner membrane protein YbhL
1	9	27	RA	1218388	(T)7>6	0.13	coding(1087/1245nt)	patA_1<	Peptidoglycan Oacetyltransferase
1	9	27	RA	1234888	C>T	0.078	P691P(CCG>CCA)	bag<	IgA FC receptor precursor
1	9	27	RA	1235185	C>T	0.071	L592L(CTG>CTA)	bag<	IgA FC receptor precursor
1	9	27	RA	1239179	T>C	0.027	S522G(AGC>GGC)	lytB_5<	Putative endobetaNacetylglucosaminidase precursor
1	9	27	RA	1243711	G>T	0.06	intergenic(299/+343)	phoB</<clpC_1	Phosphate regulon transcriptional regulatory protein PhoB/ATPdependent Clp protease ATPbinding subunit ClpC
1	9	27	RA	1296206	G>T	0.026	E45D(GAG>GAT)	BHN97_01330	hypothetical protein
1	9	27	RA	1333084	G>A	0.031	V112V(GTG>GTA)	plsX	Phosphate acyltransferase
1	9	27	JC	1357953	(GTA)5>4	0.134	coding(111113/3939nt)	strH_1<	BetaNacetylhexosaminidase precursor
1	9	27	RA	1402080	G>T	0.037	intergenic(+166/49)	macB_3/>artP_2	Macrolide export ATPbinding/permease protein MacB/Argininebinding extracellular protein ArtP precursor
1	9	27	RA	1404160	C>A	0.02	V122F(GTC>TTC)	BHN97_01431<	Helixturnhelix domain protein
1	9	27	RA	1431810	&Delta;1bp	0.024	coding(1215/1617nt)	msbA_2	Lipid A export ATPbinding/permease protein MsbA
1	9	27	RA	1431811	&Delta;1bp	0.023	coding(1216/1617nt)	msbA_2	Lipid A export ATPbinding/permease protein MsbA
1	9	27	RA	1443392	C>T	0.027	F421F(TTC>TTT)	dapE	Succinyldiaminopimelate desuccinylase
1	9	27	RA	1445379	C>T	0.023	G158R(GGA>AGA)	BHN97_01475<	hypothetical protein
1	9	27	RA	1480141	C>A	0.028	intergenic(+21/125)	BHN97_01512/>cls	Bacterial lipoprotein/Cardiolipin synthase
1	9	27	RA	1578014	C>A	0.212	V99V(GTC>GTA)	BHN97_01618	hypothetical protein
1	9	27	RA	1791461	C>G	0.14	intergenic(44/24)	BHN97_01818</>ecsA_4	HITlike protein/ABCtype transporter ATPbinding protein EcsA
1	9	27	RA	1995570	G>T	0.343	intergenic(+173/186)	livF/>BHN97_02026	Highaffinity branchedchain amino acid transport ATPbinding protein LivF/inosine 5'monophosphate dehydrogenase
2	9	28	JC	159137	&Delta;8bp	0.048	intergenic(+97/341)	BHN97_00166/>pezA	hypothetical protein/Antitoxin PezA
2	9	28	RA	272346	T>G	0.728	E61A(GAA>GCA)	pdhC<	Dihydrolipoyllysineresidue acetyltransferase component of pyruvate dehydrogenase complex
2	9	28	RA	684532	T>A	0.026	intergenic(817/142)	relA</>BHN97_00698	Bifunctional (p)ppGpp synthase/hydrolase RelA/putative metallohydrolase
2	9	28	RA	684538	C>A	0.025	intergenic(823/136)	relA</>BHN97_00698	Bifunctional (p)ppGpp synthase/hydrolase RelA/putative metallohydrolase
2	9	28	RA	687574	(T)10>9	0.729	intergenic(256/35)	pepO</>znuC_1	Neutral endopeptidase/Highaffinity zinc uptake system ATPbinding protein ZnuC
2	9	28	RA	814158	C>T	0.039	M237I(ATG>ATA)	sacA<	Sucrose6phosphate hydrolase
2	9	28	RA	955231	G>C	1	L83V(CTC>GTC)	BHN97_00981<	putative HTHtype transcriptional regulator
2	9	28	RA	987851	G>A	0.23	E512K(GAG>AAG)	isp	Major intracellular serine protease precursor
2	9	28	RA	1173281	G>A	0.061	N496N(AAC>AAT)	lytB_4<	Putative endobetaNacetylglucosaminidase precursor
2	9	28	RA	1194980	(A)9>10	0.023	intergenic(+27/+360)	BHN97_01235/<BHN97_01236	Putative dipeptidase/hypothetical protein
2	9	28	RA	1234825	T>C	0.119	Q712Q(CAA>CAG)	bag<	IgA FC receptor precursor
2	9	28	RA	1628178	C>T	0.025	intergenic(+65/94)	dexB/>BHN97_01666	Glucan 1,6alphaglucosidase/hypothetical protein
2	9	28	RA	1713725	C>A	1	Q44K(CAA>AAA)	BHN97_01749	hypothetical protein
2	9	28	RA	1806216	G>T	0.71	A51S(GCC>TCC)	trmB	tRNA (guanineN(7))methyltransferase
2	9	28	RA	1947167	C>T	0.235	V212V(GTC>GTT)	divIB	Cell division protein DivIB
3	9	29	RA	122053	A>G	0.046	F67L(TTT>CTT)	BHN97_00125<	Transposase DDE domain protein
3	9	29	RA	236325	T>G	0.087	intergenic(+296/153)	gapN/>glgB	NADPdependent glyceraldehyde3phosphate dehydrogenase/1,4alphaglucan branching enzyme GlgB
3	9	29	RA	435153	G>C	0.097	A452G(GCC>GGC)	BHN97_00438<	putative ABC transporter ATPbinding protein
3	9	29	RA	506897	A>T	0.057	E35V(GAA>GTA)	BHN97_00512	ApaLIlike restriction endonuclease
3	9	29	RA	582285	C>A	0.221	intergenic(62/+110)	bmrA</<sarA_1	Multidrug resistance ABC transporter ATPbinding/permease protein BmrA/Oligopeptidebinding protein SarA precursor
3	9	29	RA	694333	#NAME?	0.022	intergenic(75/+175)	BHN97_00705</<BHN97_00706	putative ABC transporter ATPbinding protein/MT1014/hypothetical protein
3	9	29	RA	694334	+C	0.022	intergenic(76/+174)	BHN97_00705</<BHN97_00706	putative ABC transporter ATPbinding protein/MT1014/hypothetical protein
3	9	29	RA	826728	G>A	0.069	P431L(CCG>CTG)	BHN97_00838<	Arylsulfatase
3	9	29	RA	827958	G>A	0.704	A21V(GCC>GTC)	BHN97_00838<	Arylsulfatase
3	9	29	RA	850069	C>A	0.144	A83S(GCG>TCG)	malK_1<	Maltose/maltodextrin import ATPbinding protein MalK
3	9	29	RA	921958	A>C	0.049	F364C(TTT>TGT)	rafA<	Alphagalactosidase
3	9	29	RA	955231	G>C	1	L83V(CTC>GTC)	BHN97_00981<	putative HTHtype transcriptional regulator
3	9	29	RA	1021389	G>T	0.122	Q231K(CAA>AAA)	BHN97_01052<	Helixturnhelix domain protein
3	9	29	RA	1045609	(T)7>6	0.045	coding(108/2196nt)	pbpF_1<	Penicillinbinding protein 1F
3	9	29	RA	1093351	A>G	0.101	*427Q(TAG>CAG)	mepA_2<	Multidrug export protein MepA
3	9	29	RA	1130137	C>A	0.02	A273S(GCT>TCT)	ykuR<	Nacetyldiaminopimelate deacetylase
3	9	29	RA	1137180	C>A	0.745	D584Y(GAT>TAT)	copA<	putative copperimporting Ptype ATPase A
3	9	29	RA	1234789	C>T	0.084	P724P(CCG>CCA)	bag<	IgA FC receptor precursor
3	9	29	RA	1238929	T>G	0.022	D605A(GAT>GCT)	lytB_5<	Putative endobetaNacetylglucosaminidase precursor
3	9	29	RA	1239110	A>C	0.058	S545A(TCA>GCA)	lytB_5<	Putative endobetaNacetylglucosaminidase precursor
3	9	29	RA	1239138	A>G	0.051	G535G(GGT>GGC)	lytB_5<	Putative endobetaNacetylglucosaminidase precursor
3	9	29	RA	1248034	G>A	1	A256V(GCC>GTC)	BHN97_01281<	Putative thiamine biosynthesis protein
3	9	29	RA	1352505	A>C	0.177	T8P(ACA>CCA)	BHN97_01382	hypothetical protein
3	9	29	RA	1476622	G>T	0.098	A136S(GCA>TCA)	BHN97_01506	hypothetical protein
3	9	29	RA	1518320	G>C	0.023	V59L(GTT>CTT)	gldA	Glycerol dehydrogenase
3	9	29	RA	1572516	A>G	0.021	intergenic(128/37)	BHN97_01612</>bglF_2	Bacterial regulatory proteins, tetR family/PTS system betaglucosidespecific EIIBCA component
3	9	29	RA	1639939	(T)7>6	0.029	coding(1080/1338nt)	BHN97_01678	hypothetical protein
3	9	29	RA	1687324	C>T	1	A151V(GCT>GTT)	tig	Trigger factor
3	9	29	RA	1689623	G>A	0.261	T316T(ACC>ACT)	recD2<	ATPdependent RecDlike DNA helicase
3	9	29	RA	1712340	C>A	0.08	T213K(ACA>AAA)	accD	Acetylcoenzyme A carboxylase carboxyl transferase subunit beta
3	9	29	RA	1854680	C>A	0.098	A363D(GCT>GAT)	BHN97_01887	FtsXlike permease family protein
3	9	29	RA	1928784	(A)7>6	0.022	intergenic(+31/105)	lytB_7/>glcK	Putative endobetaNacetylglucosaminidase precursor/Glucokinase
3	9	29	RA	2079697	T>C	1	intergenic(+124/225)	BHN97_02115/>parC	hypothetical protein/DNA topoisomerase 4 subunit A
1	10	30	RA	80198	G>T	0.041	L317M(CTG>ATG)	BHN97_00084<	hypothetical protein
1	10	30	RA	138043	C>T	0.021	H441H(CAC>CAT)	rlmCD_1	23S rRNA (uracilC(5))methyltransferase RlmCD
1	10	30	RA	177707	G>A	0.024	intergenic(416/+68)	BHN97_00186</<BHN97_00187	hypothetical protein/hypothetical protein
1	10	30	RA	234888	C>A	0.028	A95E(GCA>GAA)	gapN	NADPdependent glyceraldehyde3phosphate dehydrogenase
1	10	30	RA	284520	C>A	0.021	A754S(GCA>TCA)	BHN97_00282<	Streptococcal histidine triad protein
1	10	30	RA	323195	C>T	0.022	M99I(ATG>ATA)	gyrA<	DNA gyrase subunit A
1	10	30	RA	381631	C>A	0.036	Q176H(CAG>CAT)	pyrB<	Aspartate carbamoyltransferase
1	10	30	RA	407633	G>T	0.308	L206F(TTG>TTT)	gdhA	NADPspecific glutamate dehydrogenase
1	10	30	RA	420568	(T)11>10	0.045	intergenic(326/+391)	nanE_1</<ybbH_1	Putative Nacetylmannosamine6phosphate 2epimerase/putative HTHtype transcriptional regulator YbbH
1	10	30	RA	631714	A>C	0.027	S110A(TCA>GCA)	yecD<	Isochorismatase family protein YecD
1	10	30	RA	636386	G>A	0.031	R34H(CGT>CAT)	lpd_2	Dihydrolipoyl dehydrogenase
1	10	30	RA	693913	C>A	0.114	A116S(GCC>TCC)	BHN97_00705<	putative ABC transporter ATPbinding protein/MT1014
1	10	30	RA	701443	T>G	0.037	K107T(AAG>ACG)	ileS<	IsoleucinetRNA ligase
1	10	30	RA	732345	G>A	0.261	T85I(ACA>ATA)	ebgC<	Evolved betagalactosidase subunit beta
1	10	30	RA	737504	C>G	0.037	R28G(CGT>GGT)	BHN97_00743	hypothetical protein
1	10	30	RA	764481	G>A	0.034	I192I(ATC>ATT)	bglF_1<	PTS system betaglucosidespecific EIIBCA component
1	10	30	RA	860048	C>A	0.139	R288L(CGC>CTC)	arnB<	UDP4amino4deoxyLarabinoseoxoglutarate aminotransferase
1	10	30	RA	890427	G>C	0.034	G217A(GGA>GCA)	fhuC	Iron(3+)hydroxamate import ATPbinding protein FhuC
1	10	30	RA	925953	T>C	0.021	I252T(ATA>ACA)	BHN97_00934	Transposase
1	10	30	RA	955123	C>A	0.969	G119C(GGC>TGC)	BHN97_00981<	putative HTHtype transcriptional regulator
1	10	30	RA	1006756	C>G	0.058	V100V(GTG>GTC)	ybhL<	Inner membrane protein YbhL
1	10	30	RA	1048014	(A)7>8	0.024	coding(1231/1293nt)	BHN97_01085	Transposase
1	10	30	RA	1058339	T>C	0.023	intergenic(+725/+72)	gmuA/<adhE	Oligobetamannosidespecific phosphotransferase enzyme IIA component/Aldehydealcohol dehydrogenase
1	10	30	RA	1218388	(T)7>6	0.041	coding(1087/1245nt)	patA_1<	Peptidoglycan Oacetyltransferase
1	10	30	RA	1234955	A>G	0.024	L669P(CTG>CCG)	bag<	IgA FC receptor precursor
1	10	30	RA	1243711	G>T	0.074	intergenic(299/+343)	phoB</<clpC_1	Phosphate regulon transcriptional regulatory protein PhoB/ATPdependent Clp protease ATPbinding subunit ClpC
1	10	30	RA	1255343	C>T	0.023	G95E(GGA>GAA)	nrnA_2<	Bifunctional oligoribonuclease and PAP phosphatase NrnA
1	10	30	RA	1296206	G>T	0.026	E45D(GAG>GAT)	BHN97_01330	hypothetical protein
1	10	30	RA	1333084	G>A	0.037	V112V(GTG>GTA)	plsX	Phosphate acyltransferase
1	10	30	JC	1357953	(GTA)5>4	0.111	coding(111113/3939nt)	strH_1<	BetaNacetylhexosaminidase precursor
1	10	30	RA	1402080	G>T	0.024	intergenic(+166/49)	macB_3/>artP_2	Macrolide export ATPbinding/permease protein MacB/Argininebinding extracellular protein ArtP precursor
1	10	30	RA	1404160	C>A	0.054	V122F(GTC>TTC)	BHN97_01431<	Helixturnhelix domain protein
1	10	30	RA	1443392	C>T	0.036	F421F(TTC>TTT)	dapE	Succinyldiaminopimelate desuccinylase
1	10	30	RA	1445379	C>T	0.033	G158R(GGA>AGA)	BHN97_01475<	hypothetical protein
1	10	30	RA	1480141	C>A	0.038	intergenic(+21/125)	BHN97_01512/>cls	Bacterial lipoprotein/Cardiolipin synthase
1	10	30	RA	1786117	C>T	0.029	intergenic(+329/151)	grpE/>dnaK	Protein GrpE/Chaperone protein DnaK
1	10	30	RA	1791461	C>G	0.116	intergenic(44/24)	BHN97_01818</>ecsA_4	HITlike protein/ABCtype transporter ATPbinding protein EcsA
1	10	30	RA	1796122	G>T	0.025	E332*(GAG>TAG)	citS	Sensor protein CitS
1	10	30	RA	1941409	C>T	0.035	R24C(CGT>TGT)	BHN97_01964	hypothetical protein
1	10	30	RA	1991077	C>T	0.02	P138S(CCA>TCA)	braC	Leucine, isoleucine, valine, threonine, and alaninebinding protein precursor
1	10	30	RA	1995570	G>T	0.398	intergenic(+173/186)	livF/>BHN97_02026	Highaffinity branchedchain amino acid transport ATPbinding protein LivF/inosine 5'monophosphate dehydrogenase
2	10	31	RA	272346	T>G	1	E61A(GAA>GCA)	pdhC<	Dihydrolipoyllysineresidue acetyltransferase component of pyruvate dehydrogenase complex
2	10	31	RA	574014	C>A	0.032	A82S(GCG>TCG)	murC_1<	UDPNacetylmuramateLalanine ligase
2	10	31	RA	588187	G>A	0.028	C160C(TGC>TGT)	BHN97_00596<	hypothetical protein
2	10	31	RA	666552	T>C	0.075	E199G(GAG>GGG)	BHN97_00677<	Cadmium resistance transporter
2	10	31	RA	687574	(T)10>9	0.87	intergenic(256/35)	pepO</>znuC_1	Neutral endopeptidase/Highaffinity zinc uptake system ATPbinding protein ZnuC
2	10	31	RA	898089	G>A	0.42	intergenic(103/+153)	BHN97_00912</<treA	hypothetical protein/Trehalose6phosphate hydrolase
2	10	31	RA	955231	G>C	1	L83V(CTC>GTC)	BHN97_00981<	putative HTHtype transcriptional regulator
2	10	31	RA	987851	G>A	0.102	E512K(GAG>AAG)	isp	Major intracellular serine protease precursor
2	10	31	RA	1239108	T>A	0.092	S545S(TCA>TCT)	lytB_5<	Putative endobetaNacetylglucosaminidase precursor
2	10	31	RA	1239110	A>C	0.101	S545A(TCA>GCA)	lytB_5<	Putative endobetaNacetylglucosaminidase precursor
2	10	31	RA	1239138	A>G	0.073	G535G(GGT>GGC)	lytB_5<	Putative endobetaNacetylglucosaminidase precursor
2	10	31	RA	1448038	A>G	0.021	M492V(ATG>GTG)	BHN97_01477	putative sensorlike histidine kinase
2	10	31	RA	1628178	C>T	0.05	intergenic(+65/94)	dexB/>BHN97_01666	Glucan 1,6alphaglucosidase/hypothetical protein
2	10	31	RA	1713725	C>A	1	Q44K(CAA>AAA)	BHN97_01749	hypothetical protein
2	10	31	RA	1806216	G>T	0.812	A51S(GCC>TCC)	trmB	tRNA (guanineN(7))methyltransferase
2	10	31	RA	1947167	C>T	0.113	V212V(GTC>GTT)	divIB	Cell division protein DivIB
2	10	31	RA	2035012	C>G	0.028	A556G(GCT>GGT)	pepN	Aminopeptidase N
3	10	32	RA	236325	T>G	0.09	intergenic(+296/153)	gapN/>glgB	NADPdependent glyceraldehyde3phosphate dehydrogenase/1,4alphaglucan branching enzyme GlgB
3	10	32	RA	405921	C>T	0.028	G9S(GGT>AGT)	BHN97_00404<	hypothetical protein
3	10	32	RA	435153	G>C	0.063	A452G(GCC>GGC)	BHN97_00438<	putative ABC transporter ATPbinding protein
3	10	32	RA	582285	C>A	0.33	intergenic(62/+110)	bmrA</<sarA_1	Multidrug resistance ABC transporter ATPbinding/permease protein BmrA/Oligopeptidebinding protein SarA precursor
3	10	32	RA	826728	G>A	0.042	P431L(CCG>CTG)	BHN97_00838<	Arylsulfatase
3	10	32	RA	827958	G>A	0.665	A21V(GCC>GTC)	BHN97_00838<	Arylsulfatase
3	10	32	RA	838469	T>C	0.159	Q390Q(CAA>CAG)	trpB<	Tryptophan synthase beta chain
3	10	32	RA	850069	C>A	0.343	A83S(GCG>TCG)	malK_1<	Maltose/maltodextrin import ATPbinding protein MalK
3	10	32	RA	955231	G>C	1	L83V(CTC>GTC)	BHN97_00981<	putative HTHtype transcriptional regulator
3	10	32	RA	1005071	A>C	0.034	V45G(GTC>GGC)	rsmD<	Ribosomal RNA small subunit methyltransferase D
3	10	32	RA	1021389	G>T	0.066	Q231K(CAA>AAA)	BHN97_01052<	Helixturnhelix domain protein
3	10	32	RA	1093351	A>G	0.195	*427Q(TAG>CAG)	mepA_2<	Multidrug export protein MepA
3	10	32	RA	1137180	C>A	0.636	D584Y(GAT>TAT)	copA<	putative copperimporting Ptype ATPase A
3	10	32	RA	1173281	G>A	0.073	N496N(AAC>AAT)	lytB_4<	Putative endobetaNacetylglucosaminidase precursor
3	10	32	RA	1235185	C>T	0.127	L592L(CTG>CTA)	bag<	IgA FC receptor precursor
3	10	32	RA	1238869	T>G	0.027	D625A(GAT>GCT)	lytB_5<	Putative endobetaNacetylglucosaminidase precursor
3	10	32	RA	1239108	T>A	0.061	S545S(TCA>TCT)	lytB_5<	Putative endobetaNacetylglucosaminidase precursor
3	10	32	RA	1239110	A>C	0.06	S545A(TCA>GCA)	lytB_5<	Putative endobetaNacetylglucosaminidase precursor
3	10	32	RA	1248034	G>A	1	A256V(GCC>GTC)	BHN97_01281<	Putative thiamine biosynthesis protein
3	10	32	RA	1352505	A>C	0.292	T8P(ACA>CCA)	BHN97_01382	hypothetical protein
3	10	32	RA	1379630	G>A	0.054	intergenic(+51/716)	rpsD_2/>BHN97_01407	30S ribosomal protein S4/hypothetical protein
3	10	32	RA	1476622	G>T	0.061	A136S(GCA>TCA)	BHN97_01506	hypothetical protein
3	10	32	RA	1608042	C>T	0.072	intergenic(249/22)	gno_1</>manX_4	Gluconate 5dehydrogenase/PTS system mannosespecific EIIAB component
3	10	32	RA	1627120	G>T	0.111	E205D(GAG>GAT)	dexB	Glucan 1,6alphaglucosidase
3	10	32	RA	1687324	C>T	1	A151V(GCT>GTT)	tig	Trigger factor
3	10	32	RA	1712340	C>A	0.073	T213K(ACA>AAA)	accD	Acetylcoenzyme A carboxylase carboxyl transferase subunit beta
3	10	32	RA	1826430	G>A	0.076	R161R(AGG>AGA)	BHN97_01863	Eukaryotic and archaeal DNA primase small subunit
3	10	32	RA	1851541	(T)8>7	0.024	intergenic(+74/63)	BHN97_01884/>BHN97_01885	hypothetical protein/MacBlike periplasmic core domain protein
3	10	32	RA	2079697	T>C	1	intergenic(+124/225)	BHN97_02115/>parC	hypothetical protein/DNA topoisomerase 4 subunit A
